# Supplementary material for: Transcriptional and epigenomic changes in response to polyethylene glycol-triggered osmotic stress in Brassica napus L
Source: J Exp Bot. 2025 Apr 3;76(9):2535–56. doi: 10.1093/jxb/eraf123 (PMC12192427; doi:10.1093/jxb/eraf123)
Supplement: eraf123_suppl_Supplementary_Tables_S1-S6 [file eraf123_suppl_supplementary_tables_s1-s6.xlsx]

## Sheet: Table S1
Table S1: Primers for qRT-PCR analysis of stress responsive genes in Brassica napus
Sl No	Gene	Primer name	Sequence
1	P5CSA	BnP5CSA_RT_F1	5’-CGACGACGACAATGGAGGAGCTGG-3’
2		BnP5CSA_RT_R1	5’-CACCTCAAATCCATCCGAG-3’
3	P5CSB	BnP5CSB_RT_F1	5’ -GGTGGGAATAAGCACAAGCAG-3’
4		BnP5CSB_RT_R1	5’ -GACAGGAAGATCCTTATGGGTGT-3’
5	NCED3	BnNCED3_RT_F1	5’-CTAGCTCCGTACCCATGACAAG-3’
6		BnNCED3_RT_R1	5’-CGCTCTCTGGAACAAATTCATC-3’
7	RAB18	BnRAB18_RT_F1	5’-TTGGGAGGAATGCTTCACCG-3’
8		BnRAB18_RT_R1	5’-ACCACCGGGAAGCTTTTCCTT-3’
9	RD29A	BnRD29A_RT_F1	5’-CCAAGGTTACTGATCCCACTCA-3’
10		BnRD29A_RT_R1	5’-CGGTGAGAACTGATCATGAGTCCC-3’
11	RD29B	BnRD29B_RT_F1	5’-CCAAGGTTACTGATCCCACTCA-3’
12		BnRD29B_RT_R1	5’-GAGAACTGATCATGAGTCCCCGT-3’
17	DREB2A	BnDREB2A_RT_F1	5’-GAAGTAGGCGCGATGGTATT-3’
18		BnDREB2A_RT_R1	5’-GTTTCTTGCTGGGACTCTCTT-3’
19	RD22	BnRD22_RT_F1	5’-GCAAAACTGCGTTCTTGCC-3’
20		BnRD22_RT_R1	5’-CACAATACTTCTCCTCTCCACC-3’
21	ACTIN	BnACT_RT_F1	5′-GATTCCGTTGCCCTGAAGTA-3′
22		BnACT_RT_R1	5′-GCGACCACCTTGATCTTCAT-3′
23	PP2A	BnPP2A_RT_F1	5′-AGATCTGCATTGGCCTCAGT-3’
24		BnPP2A_RT_R1	5′-TCACTTGGTCAAGTTTGCTGA-3’
25	GAPDH	BnGAPDH_RT_F1	5′-CGTTTGGTGGCCAGAGTTAT-3’
26		BnGAPDH_RT_R1	5′-GCTCATTGTGCTTCCACTGA-3’

## Sheet: Table S2
Table S2: Primers for ChIP-qRT-PCR analysis of P5CSA genes in Brassica napus
Sl No	Gene ID	Gene name	Primer name	Sequence
9	BnaA03G0208100WE	P5CSA.1	P5CSA1_CP_F1	5’-CTTTTGTCCCTATGAGATGTTCATTG-3’
10			P5CSA1_CP_R1	5’-CAGATAACTAATGCATCGAAAGTG-3’
1	BnaA04G0242100WE	P5CSA.2	P5CSA2_CP_F1	5’-CTTATCGAGAAACGTCTGCATTC-3’
2			P5CSA2_CP_R1	5’-TCCACATCAACAATGAACACCG-3’
5	BnaA05G0052400WE	P5CSA.3	P5CSA3_CP_F1	5’-TATATATTGTCATCATCTTTCTCTCT-3’
6			P5CSA3_CP_R1	5’-TCAAGGCTTATGTTTTCCGACAGCC-3’
11	BnaC03G0165700WE	P5CSA.4	P5CSA4_CP_F1	5’-GTATTGTCATCATCTTTCTCTCTAT-3’
12			P5CSA4_CP_F1	5’-TCAAGGCTTATGTTTTCCGACAGCC-3’
7	BnaC04G0070800WE	P5CSA.5	P5CSA5_CP_F1	5’-CGTCTCTCTCTCGTCAGCACATTC-3’
8			P5CSA5_CP_R1	5’-GAACTAAACACATGTCCACGACGAAC-3’
3	BnaC04G0555000WE	P5CSA.6	P5CSA6_CP_F1	5’-GTCTCTCTCTCTCTCTCTCTCTATA-3’
4			P5CSA6_CP_R1	5’-AACCAACGATGACGATATGCATCAG-3’
13	BnaC09T0320800WE	Actin	Actin_CP_F1	5’-ATGAACCTACAGAGCTCGGC-3’
14			Actin_CP_R1	5’-AGGTCACCGGATTCATCGAG-3’

## Sheet: Table S3
Table S3. RNA-seq quality metrics
Sample	Condition	Treatment	Raw reads	Trimmed reads	Mapped reads	% Mapped	Note
RNA17_S1_L001_R1	Mock_6h	Control	32280565	32174304	24036867	74.70	+
RNA18_S2_L001_R2	Mock_6h	Control	35717557	35615928	27332385	76.74	+
RNA19_S3_L001_R3	Mock_6h	Control	31079815	30991387	23554505	76.00	+
RNA20_S4_L001_R1	Peg_6h	PEG	35774671	35651612	27105293	76.02	+
RNA21_S5_L001_R2	Peg_6h	PEG	34245647	34109010	25361894	74.35	+
RNA22_S6_L001_R3	Peg_6h	PEG	37475389	37344380	27690582	74.14	+
RNA39_S7_L001_R1	Mock_24h	Control	34858138	34718209	26238548	75.57	-
RNA40_S8_L001_R2	Mock_24h	Control	34283842	34162896	25678867	75.16	+
RNA41_S9_L001_R3	Mock_24h	Control	32941128	32811844	23603329	71.93	+
RNA42_S10_L001_R1	Peg_24h	PEG	34386418	34263238	25604705	74.72	-
RNA43_S11_L001_R2	Peg_24h	PEG	36218468	36109393	27499186	76.15	+
RNA44_S12_L001_R3	Peg_24h	PEG	31573079	31448019	23660101	75.23	+
Notes:
"+" indicates datasets used in subsequent analysis
"-" indicates datasets omitted in subsequent analysis

## Sheet: Table S4
Table S4. ChIP-seq quality metrics
SampleID	Antibody	Replicate	Condition	No. of raw read pairs	No. of trimmed read pairs	No. of mapped reads	%of mapped reads	No. of mapped, filtered reads
CD-01	-	1	Input	32425496	31838389	61323028	96.30	9752771
CD-02	-	2	Input	36670827	36162844	69850164	96.57	10437997
CD-03	H3K4me3	1	Control_K4	10148796	9561176	16746085	87.57	5190641
CD-04	H3K4me3	2	Control_K4	11076317	10500709	18475189	87.97	6055659
CD-05	H3K4me3	1	PEG_K4	23696025	23314503	44342313	1995-09-01	10909782
CD-06	H3K4me3	2	PEG_K4	11484439	10558572	17594456	83.31	5871583
CD-07	H3K27me3	1	Control_K27	15185048	14425721	13855329	1948-02-01	5534889
CD-08	H3K27me3	2	Control_K27	29079023	28386598	22984247	40.48	7465088
CD-09	H3K27me3	1	PEG_K27	23412756	22965465	29145003	63.45	10057936
CD-10	H3K27me3	2	PEG_K27	29142070	28601259	11736262	50.51	4111152

## Sheet: Table S5
Table S5: Primers for Targetted bisulphite sequencing analysis of BnP5CSA.6 gene in Brassica napus
Primer Name	Sequence	Target gene
P5CSA.6_BSF1	5’-ATTTATGGGTTAGGTTTTTGTTTTAATA-3’	BnaC04T0555000WE
P5CSA.6_BSR1	5’-CTCTAATTAAAATTAACCACAATCTCTT-3’
P5CSA.6_BSF2	5’-ATGTTTTTTGAATTTGTTTTGTTTAGTA-3’
P5CSA.6_BSR2	5’-AAACCTCTTCACAATTTAAAAATAAAAC-3’
P5CSA.6_BSF3	5’-TGAAGAGGTTTTATAAAAGATTTGAAAA-3’
P5CSA.6_BSR3	5’-TCCCAAACCATAAAACTAATAATTAAAA-3’

## Sheet: Table S6
Table S6: Transcript and histone modification data of rapeseed genes implicated in proline biosynthesis and catabolism.					RNAseq/6h			RNAseq/6h		RNAseq/24h		RNAseq/24h		RNAseq/6h	RNAseq/24h		ChIPseq/24h, H3K4me3			ChIPseq/24h, H3K27me3
Gene_ID	Gene	GO	Protein (KEGG)	Mock	Mock	Mock	PEG	PEG	PEG	Mock	Mock	PEG	PEG	log2FoldChange	log2FoldChange	foldChange	P-value	FDR	foldChange	P-value	FDR
BnaA03T0208100WE	P5CSA.1	GO:0004349	delta-1-pyrroline-5-carboxylate synthase A [EC:2.7.2.11 1.2.1.41]	23	21	21	90	61	139	19	30	48	34	-	-	-	-	-	-
BnaA04T0242100WE	P5CSA.2	GO:0004349	delta-1-pyrroline-5-carboxylate synthase A [EC:2.7.2.11 1.2.1.41]	0	0	0	47	59	154	0	0	26	19	8.7805	6.86956	-	-	-	-
BnaA05T0052400WE	P5CSA.3	GO:0004349	delta-1-pyrroline-5-carboxylate synthase A [EC:2.7.2.11 1.2.1.41]	756	1211	557	9657	10839	37836	1037	556	10953	8731	4.32718	3.4887	3.26	0.00213	0.0486	-
BnaC03T0165700WE	P5CSA.4	GO:0004349	delta-1-pyrroline-5-carboxylate synthase A [EC:2.7.2.11 1.2.1.41]	54	88	76	115	159	147	56	45	104	97	-	-	-			-
BnaC04T0070800WE	P5CSA.5-1	GO:0004349	delta-1-pyrroline-5-carboxylate synthase A [EC:2.7.2.11 1.2.1.41]	2728	4168	2139	50129	55328	28861	3137	994	39388	20696	3.73792	3.72171	3.13	0.000463	0.0197	-
BnaC04T0070800WE.1	P5CSA.5-2	GO:0004349	delta-1-pyrroline-5-carboxylate synthase A [EC:2.7.2.11 1.2.1.41]	30	26	20	334	660	405	76	35	599	406	4.04712	3.03373	2.61	0.000764	0.0268	-
BnaC04T0070800WE.2	P5CSA.5-3	GO:0004349	delta-1-pyrroline-5-carboxylate synthase A [EC:2.7.2.11 1.2.1.41]	89	84	57	354	800	560	327	225	1318	1623	2.7	2.25	1.78	6.15e-05	0.00503	-
BnaC04T0555000WE	P5CSA.6	GO:0004349	delta-1-pyrroline-5-carboxylate synthase A [EC:2.7.2.11 1.2.1.41]	38	65	43	203	420	642	14	24	268	245	2.92992	3.5682	-	-	-	-
BnaA04T0037600WE	P5CSB.1	GO:0004349	delta-1-pyrroline-5-carboxylate synthase B [EC:2.7.2.11 1.2.1.41]	283	302	284	356	298	345	302	264	292	285	-	-	-	-	-	-
BnaA09T0483000WE	P5CSB.2	GO:0004349	delta-1-pyrroline-5-carboxylate synthase B [EC:2.7.2.11 1.2.1.41]	377	457	322	2195	6279	3794	931	523	3806	2861	3.25143	2.05042	-	-	-	-
BnaC04T0304800WE	P5CSB.3	GO:0004349	delta-1-pyrroline-5-carboxylate synthase B [EC:2.7.2.11 1.2.1.41]	1127	927	1014	923	823	1154	1093	1022	885	932	-	-	-	-	-	-
BnaC08T0306500WE	P5CSB.4	GO:0004349	delta-1-pyrroline-5-carboxylate synthase B [EC:2.7.2.11 1.2.1.41]	327	335	315	1166	1714	1876	660	601	2666	1939	2.11359	2.45	2.7	0.00223	0.0497	-
BnaA03T0078900WE	P5CR.1	GO:0004735	pyrroline-5-carboxylate reductase [EC:1.5.1.2]	102	96	119	153	101	117	113	91	205	177	-	-	-			-
BnaA10T0209200WE	P5CR.2	GO:0004735	pyrroline-5-carboxylate reductase [EC:1.5.1.2]	411	509	420	445	302	700	403	343	565	492	-	-	-			-
BnaC03T0012900WE	P5CR.3	GO:0004735	pyrroline-5-carboxylate reductase [EC:1.5.1.2]	36	29	36	60	36	37	22	14	52	40	-	-	-			-
BnaC03T0621500WE	P5CR.4	GO:0004735	pyrroline-5-carboxylate reductase [EC:1.5.1.2]	2	0	0	3	7	0	0	0	4	5	-	-	-			-
BnaC03T0621600WE	P5CR.5	GO:0004735	pyrroline-5-carboxylate reductase [EC:1.5.1.2]	3	1	2	1	1	3	3	2	4	3	-	-	-			-
BnaC03T0621800WE	P5CR.6	GO:0004735	pyrroline-5-carboxylate reductase [EC:1.5.1.2]	3	1	2	1	1	3	3	2	4	3	-	-	-			-
BnaC04T0139100WE	P5CR.7	GO:0004735	pyrroline-5-carboxylate reductase [EC:1.5.1.2]	0	0	0	0	0	54	0	0	0	0	-	-	-			-
BnaC04T0145800WE	P5CR.8-1	GO:0004735	pyrroline-5-carboxylate reductase [EC:1.5.1.2]	7	4	9	12	8	9	1	3	8	15	-	-	-			-
BnaC04T0145800WE.1	P5CR.8-2	GO:0004735	pyrroline-5-carboxylate reductase [EC:1.5.1.2]	5	6	5	1	6	6	5	6	8	6	-	-	-			-
BnaC04T0222200WE	P5CR.9	GO:0004735	pyrroline-5-carboxylate reductase [EC:1.5.1.2]	1	1	9	8	8	7	4	0	5	12	-	-	-			-
BnaC06T0189500WE	P5CR.10	GO:0004735	pyrroline-5-carboxylate reductase [EC:1.5.1.2]	4	3	5	10	6	7	4	6	9	12	-	-	-			-
BnaC06T0238100WE	P5CR.11	GO:0004735	pyrroline-5-carboxylate reductase [EC:1.5.1.2]	0	0	0	0	0	0	0	1	0	0	-	-	-			-
BnaC06T0238200WE	P5CR.12	GO:0004735	pyrroline-5-carboxylate reductase [EC:1.5.1.2]	0	3	0	1	3	1	1	1	5	0	-	-	-			-
BnaC08T0050500WE	P5CR.13	GO:0004735	pyrroline-5-carboxylate reductase [EC:1.5.1.2]	0	0	0	0	0	0	0	0	0	0	-	-	-			-
BnaC09T0486600WE	P5CR.14	GO:0004735	pyrroline-5-carboxylate reductase [EC:1.5.1.2]	213	258	243	509	378	493	240	150	759	537	-	-	-			-
BnaA02T0355600WE	PDH1.1	GO:0004657	proline dehydrogenase 1 (EC:1.5.5.2)	5	5	5	80	132	122	13	1	4	4	4.29232	-	-			-
BnaA06T0399600WE	PDH1.2	GO:0004657	proline dehydrogenase 1 (EC:1.5.5.2)	19	12	18	40	65	69	11	14	33	28	-	-	-			-
BnaA09T0038900WE	PDH1.3	GO:0004657	proline dehydrogenase 1 (EC:1.5.5.2)	0	0	0	2	0	6	0	0	0	0	-	-	-			-
BnaC02T0463900WE	PDH1.4	GO:0004657	proline dehydrogenase 1 (EC:1.5.5.2)	10	4	25	92	123	143	18	25	23	22	3.01662	-	-			-
BnaC07T0317100WE	PDH1.5	GO:0004657	proline dehydrogenase 1 (EC:1.5.5.2)	6	8	10	15	18	28	4	3	7	9	-	-	-			-
BnaC09T0037300WE	PDH1.6	GO:0004657	proline dehydrogenase 1 (EC:1.5.5.2)	2	0	2	9	10	15	0	0	0	0	-	-	-			-
BnaA04T0096200WE	PDH2.1	GO:0004657	proline dehydrogenase 2 [EC:1.5.-.-]	18	12	15	0	1	14	15	21	3	0	-	-3.87609	-			-
BnaC04T0357100WE	PDH2.2	GO:0004657	proline dehydrogenase 2 [EC:1.5.-.-]	18	6	9	2	1	4	20	14	3	2	-	-	-			-
BnaA02T0391300WE	P5CDH.1	GO:0008152	delta-1-pyrroline-5-carboxylate dehydrogenase [EC:1.2.1.88]	9	0	16	3	4	10	4	0	2	3	-	-	-			-
BnaA06T0272300WE	P5CDH.2	GO:0008152	delta-1-pyrroline-5-carboxylate dehydrogenase [EC:1.2.1.88]	707	859	676	1749	1709	1962	435	439	1519	1070	-	-	-			-
BnaC02T0513800WE	P5CDH.3	GO:0008152	delta-1-pyrroline-5-carboxylate dehydrogenase [EC:1.2.1.88]	0	0	0	0	0	0	0	0	0	0	-	-	-			-
BnaC02T0513900WE	P5CDH.4	GO:0008152	delta-1-pyrroline-5-carboxylate dehydrogenase [EC:1.2.1.88]	7	0	3	3	3	10	1	0	0	1	-	-	-			-
BnaC03T0478000WE	P5CDH.5	GO:0008152	delta-1-pyrroline-5-carboxylate dehydrogenase [EC:1.2.1.88]	1261	1193	1221	4607	3509	4125	1054	722	3980	3229	-	-	-			-
Colour code:
Subgenome An
Subgenome Cn
