# Supplementary material for: Transcriptional and epigenomic changes in response to polyethylene glycol-triggered osmotic stress in Brassica napus L
Source: J Exp Bot. 2025 Apr 3;76(9):2535–56. doi: 10.1093/jxb/eraf123 (PMC12192427; doi:10.1093/jxb/eraf123)
Supplement: eraf123_suppl_Supplementary_Datasets_S1-S16 [file eraf123_suppl_supplementary_datasets_s1-s16.xlsx]

## Sheet: Description
Datasets		List of RNA samples for sequencing
Supplementary Dataset S1: All RNA transcript counts at 6 h and 24 h.		Mock 6h	PEG6h	Mock24h	PEG24h
Supplementary Dataset S2: DEGs at 6 h (FC:2.0, Padj:0.05)		RNA17	RNA20	RNA40	RNA43
Supplementary Dataset S3 : DEGs at 24 h: (FC:2.0, Padj:0.05)		RNA18	RNA21	RNA41	RNa44
Supplementary Dataset S4: DEGs at 24 h vs 6 h PEG induced (FC:2.0, Padj:0.05).		RNA19	RNA22	RNA42	RNA45
Supplementary Dataset S5: DEGs upregulated at 6 h and 24 h (FC:2.0, Padj:0.05).
Supplementary Dataset S6: DEGs downregulated at 6 h and 24 h (FC:2.0, Padj:0.05).
Supplementary Dataset S7: DEGs induced at 6 h, downregulated at 24 h (FC:2.0, Padj:0.05).
Supplementary Dataset S8: DEGs induced_24 h, downregulated 6 h (FC:2.0, Padj:0.05).
Supplementary Dataset S9: H3K4me3 enriched regions.
Supplementary Dataset S10: H3K27me3 enriched regions.
Supplementary Dataset S11: H3K4me3 enriched, 58 induced genes at 24 h (FC:2.0, Padj:0.05).
Supplementary Dataset S12: Simultaneous H3K4me3 and H3K27me3 enriched regions.
Supplementary Dataset S13: DEGs at 24 h, including outliers (FC:2.0, Padj:0.05).
Supplementary Dataset S14: DEGs at 24 h excluding outliers (FC:1.5, Padj:0.05).
Supplementary Dataset S15: H3K4me3 enriched, DEGs at 24 h (FC:1.5, Padj:0.05).
Supplementary Dataset S16: Common and unique RNA-seq DEGs at 24 h with two or three replicates.

## Sheet: DatasetS1
Supplementary Dataset S1: All RNA transcript counts at 6 h and 24 h.
Gene_ID	Locus_ID	ORG	GO	KEGG	Swissprot	Pfam	NR	RNA17_S1_L001_R1	RNA18_S2_L001_R1	RNA19_S3_L001_R1	RNA20_S4_L001_R1	RNA21_S5_L001_R1	RNA22_S6_L001_R1	RNA40_S8_L001_R1	RNA41_S9_L001_R1	RNA43_S11_L001_R1	RNA44_S12_L001_R1
BnaA01T0000100WE	BnaA01G0000100WE	westar	GO:0003774	myosin-15; K10357 myosin V (A)	Myosin-15 OS=Arabidopsis thaliana GN=XI-I PE=1 SV=1	IQ calmodulin-binding motif	PREDICTED: myosin-15 isoform X2 [Brassica rapa]	204	186	162	289	349	318	250	157	283	205
BnaA01T0000200WE	BnaA01G0000200WE	westar	GO:0003824	hypothetical protein; K13700 abhydrolase domain-containing protein 6 [EC:3.1.1.23] (A)	2-hydroxy-6-oxononadienedioate/2-hydroxy-6- oxononatrienedioate hydrolase OS=Pseudomonas sp. GN=mhpC PE=3 SV=1	Alpha/beta hydrolase family	BnaA01g03650D [Brassica napus]	31	45	29	67	88	68	26	20	38	32
BnaA01T0000300WE	BnaA01G0000300WE	westar	--	uncharacterized LOC100250295; K03452 magnesium/proton exchanger (A)	Pentatricopeptide repeat-containing protein At4g33170 OS=Arabidopsis thaliana GN=PCMP-H53 PE=3 SV=1	DYW family of nucleic acid deaminases	BnaA01g03660D [Brassica napus]	4	2	9	0	2	5	7	0	0	0
BnaA01T0000400WE	BnaA01G0000400WE	westar	GO:0005515	--	F-box only protein 13 OS=Arabidopsis thaliana GN=FBX13 PE=2 SV=2	F-box domain	BnaA01g03670D [Brassica napus]	6	7	12	15	16	16	8	10	9	9
BnaA01T0000500WE	BnaA01G0000500WE	westar	GO:0016491	LKR, SDH; alpha-aminoadipic semialdehyde synthase; K14157 alpha-aminoadipic semialdehyde synthase [EC:1.5.1.8 1.5.1.9] (A)	Alpha-aminoadipic semialdehyde synthase OS=Arabidopsis thaliana GN=LKR/SDH PE=1 SV=1	Alanine dehydrogenase/PNT, N-terminal domain	BnaA01g03680D [Brassica napus]	0	0	0	4	11	45	0	0	0	8
BnaA01T0000600WE	BnaA01G0000600WE	westar	GO:0016491	alpha-aminoadipic semialdehyde synthase; K14157 alpha-aminoadipic semialdehyde synthase [EC:1.5.1.8 1.5.1.9] (A)	Alpha-aminoadipic semialdehyde synthase OS=Arabidopsis thaliana GN=LKR/SDH PE=1 SV=1	Saccharopine dehydrogenase NADP binding domain	BnaA01g03680D [Brassica napus]	113	50	113	2665	2832	3790	113	63	3636	3229
BnaA01T0000700WE	BnaA01G0000700WE	westar	--	uncharacterized LOC106377709; K07466 replication factor A1 (A)	--	--	BnaA08g04020D [Brassica napus]	0	0	2	0	1	0	0	0	1	2
BnaA01T0000800WE	BnaA01G0000800WE	westar	GO:0005634	auxin-responsive protein IAA27-like; K14484 auxin-responsive protein IAA (A)	Auxin-responsive protein IAA27 OS=Arabidopsis thaliana GN=IAA27 PE=1 SV=1	AUX/IAA family	PREDICTED: auxin-responsive protein IAA27 [Brassica rapa]	22	11	17	8	18	5	5	7	12	12
BnaA01T0000900WE	BnaA01G0000900WE	westar	--	--	--	--	BnaA01g07820D [Brassica napus]	181	157	187	305	288	288	195	151	251	234
BnaA01T0001000WE	BnaA01G0001000WE	westar	GO:0003723	altered inheritance of mitochondria protein 21; K02357 elongation factor Ts (A)	Elongation factor Ts OS=Prochlorococcus marinus (strain MIT 9301) GN=tsf PE=3 SV=1	UBA/TS-N domain	PREDICTED: altered inheritance of mitochondria protein 21 [Brassica rapa]	2821	3300	2785	1504	1461	1644	1983	1831	1912	1447
BnaA01T0001000WE.1	BnaA01G0001000WE.1	NA	NA	NA	NA	NA	NA	6	23	0	0	5	3	5	5	24	2
BnaA01T0001100WE	BnaA01G0001100WE	westar	GO:0000166	aspartate--tRNA ligase, cytoplasmic; K01876 aspartyl-tRNA synthetase [EC:6.1.1.12] (A)	Aspartate--tRNA ligase 1, cytoplasmic OS=Arabidopsis thaliana GN=At4g26870 PE=2 SV=1	OB-fold nucleic acid binding domain	PREDICTED: aspartate--tRNA ligase, cytoplasmic [Brassica rapa]	0	1	0	0	0	0	0	0	0	0
BnaA01T0001200WE	BnaA01G0001200WE	westar	GO:0030246	L-type lectin-domain containing receptor kinase IV.2-like; K04730 interleukin-1 receptor-associated kinase 1 [EC:2.7.11.1] (A)	L-type lectin-domain containing receptor kinase V.9 OS=Arabidopsis thaliana GN=LECRK59 PE=2 SV=1	Legume lectin domain	PREDICTED: LOW QUALITY PROTEIN: L-type lectin-domain containing receptor kinase V.9 [Brassica rapa]	0	0	0	0	0	0	0	0	0	0
BnaA01T0001300WE	BnaA01G0001300WE	westar	--	hypothetical protein; K04730 interleukin-1 receptor-associated kinase 1 [EC:2.7.11.1] (A)	L-type lectin-domain containing receptor kinase V.9 OS=Arabidopsis thaliana GN=LECRK59 PE=2 SV=1	--	BnaC01g09450D [Brassica napus]	0	0	0	0	0	0	0	0	0	0
BnaA01T0001400WE	BnaA01G0001400WE	westar	GO:0000166	26S proteasome regulatory subunit 4 homolog A; K03062 26S proteasome regulatory subunit T2 (A)	26S proteasome regulatory subunit 4 homolog A OS=Arabidopsis thaliana GN=RPT2A PE=1 SV=1	ATPase family associated with various cellular activities (AAA)	PREDICTED: 26S proteasome regulatory subunit 4 homolog A [Brassica rapa]	313	359	303	700	596	617	240	193	448	260
BnaA01T0001500WE	BnaA01G0001500WE	westar	--	hypothetical protein; K03062 26S proteasome regulatory subunit T2 (A)	Trophinin OS=Homo sapiens GN=TRO PE=1 SV=3	Plant self-incompatibility protein S1	BnaA01g07870D [Brassica napus]	0	0	0	0	0	0	0	0	0	0
BnaA01T0001600WE	BnaA01G0001600WE	westar	--	--	--	--	PREDICTED: glycine-rich cell wall structural protein [Brassica rapa]	14	17	8	0	28	0	7	11	18	15
BnaA01T0001700WE	BnaA01G0001700WE	westar	GO:0003824	peroxisomal fatty acid beta-oxidation multifunctional protein AIM1; K10527 enoyl-CoA hydratase/3-hydroxyacyl-CoA dehydrogenase [EC:4.2.1.17 1.1.1.35 1.1.1.211] (A)	Peroxisomal fatty acid beta-oxidation multifunctional protein AIM1 OS=Arabidopsis thaliana GN=AIM1 PE=1 SV=1	3-hydroxyacyl-CoA dehydrogenase, C-terminal domain	PREDICTED: peroxisomal fatty acid beta-oxidation multifunctional protein AIM1 [Brassica rapa]	229	186	241	1721	1322	965	171	85	709	266
BnaA01T0001800WE	BnaA01G0001800WE	westar	GO:0008270	hypothetical protein; K11600 exosome complex component RRP41 (A)	Protein tesmin/TSO1-like CXC 5 OS=Arabidopsis thaliana GN=TCX5 PE=1 SV=1	Tesmin/TSO1-like CXC domain, cysteine-rich domain	BnaC01g09520D [Brassica napus]	68	66	86	100	96	132	64	65	77	105
BnaA01T0001900WE	BnaA01G0001900WE	westar	GO:0004672	cyclin-dependent kinase F-1-like; K08817 cell cycle related kinase [EC:2.7.11.22] (A)	Cyclin-dependent kinase F-1 OS=Arabidopsis thaliana GN=CDKF-1 PE=1 SV=1	Protein kinase domain	PREDICTED: cyclin-dependent kinase F-1 [Brassica rapa]	117	123	157	329	256	306	172	106	112	148
BnaA01T0002000WE	BnaA01G0002000WE	westar	GO:0003924	rac-like GTP-binding protein ARAC7; K04392 Ras-related C3 botulinum toxin substrate 1 (A)	Rac-like GTP-binding protein ARAC7 OS=Arabidopsis thaliana GN=ARAC7 PE=1 SV=1	Ras family	PREDICTED: rac-like GTP-binding protein ARAC7 [Brassica rapa]	2	7	4	0	1	0	2	1	0	3
BnaA01T0002100WE	BnaA01G0002100WE	westar	GO:0003677	DNA topoisomerase 2; K03164 DNA topoisomerase II [EC:5.99.1.3] (A)	DNA topoisomerase 2 OS=Arabidopsis thaliana GN=TOP2 PE=2 SV=2	Toprim domain	PREDICTED: DNA topoisomerase 2 [Brassica rapa]	81	114	74	16	37	20	42	43	77	76
BnaA01T0002200WE	BnaA01G0002200WE	westar	--	--	--	--	BnaA01g07970D [Brassica napus]	0	0	0	0	0	0	0	0	0	0
BnaA01T0002300WE	BnaA01G0002300WE	westar	--	extensin-like; K05747 Wiskott-Aldrich syndrome protein (A)	AFP homolog 2 OS=Arabidopsis thaliana GN=AFPH2 PE=1 SV=1	Ethylene-responsive binding factor-associated repression	PREDICTED: AFP homolog 2 isoform X1 [Brassica rapa]	161	203	238	225	255	335	261	225	335	276
BnaA01T0002300WE.1	BnaA01G0002300WE.1	NA	NA	NA	NA	NA	NA	230	154	139	206	135	284	165	113	256	157
BnaA01T0002300WE.2	BnaA01G0002300WE.2	NA	NA	NA	NA	NA	NA	11	17	5	16	36	53	15	7	24	8
BnaA01T0002400WE	BnaA01G0002400WE	westar	GO:0005515	E3 ubiquitin-protein ligase ATL42; K10664 E3 ubiquitin-protein ligase ATL6/9/15/31/42/55 [EC:2.3.2.27] (A)	E3 ubiquitin-protein ligase ATL42 OS=Arabidopsis thaliana GN=ATL42 PE=1 SV=2	Ring finger domain	PREDICTED: E3 ubiquitin-protein ligase ATL42 [Brassica rapa]	14	11	9	14	5	32	12	7	11	2
BnaA01T0002500WE	BnaA01G0002500WE	westar	GO:0004672	casein kinase I-like; K00924 [EC:2.7.1.-] (A)	Casein kinase I isoform delta-like OS=Arabidopsis thaliana GN=At4g26100 PE=2 SV=2	Protein kinase domain	PREDICTED: casein kinase I-like isoform X1 [Brassica rapa]	79	75	57	157	131	162	84	49	80	96
BnaA01T0002600WE	BnaA01G0002600WE	westar	GO:0004553	probable xyloglucan endotransglucosylase/hydrolase protein 26; K08235 xyloglucan:xyloglucosyl transferase [EC:2.4.1.207] (A)	Probable xyloglucan endotransglucosylase/hydrolase protein 26 OS=Arabidopsis thaliana GN=XTH26 PE=2 SV=1	Xyloglucan endo-transglycosylase (XET) C-terminus	BnaA01g08030D [Brassica napus]	0	0	0	0	0	0	0	0	0	0
BnaA01T0002700WE	BnaA01G0002700WE	westar	--	--	--	--	BnaA01g08040D [Brassica napus]	0	0	0	0	0	0	0	0	0	0
BnaA01T0002800WE	BnaA01G0002800WE	westar	--	S-adenosyl-L-methionine-dependent methyltransferases superfamily protein; K07579 putative methylase (A)	Methyltransferase-like protein 5 OS=Mus musculus GN=Mettl5 PE=2 SV=2	-	BnaA01g08050D [Brassica napus]	26	31	22	22	33	24	28	20	33	35
BnaA01T0002900WE	BnaA01G0002900WE	westar	--	ZNHIT3, PIGW; zinc finger, HIT-type containing 3; K05283 phosphatidylinositol glycan, class W [EC:2.3.-.-] (A)	Zinc finger HIT domain-containing protein 3 (Fragment) OS=Pan troglodytes GN=ZNHIT3 PE=2 SV=1	HIT zinc finger	BnaA01g08060D [Brassica napus]	20	13	23	44	26	47	23	18	23	32
BnaA01T0003000WE	BnaA01G0003000WE	westar	GO:0046983	transcription factor PIF4-like; K16189 phytochrome-interacting factor 4 (A)	Putative transcription factor bHLH056 OS=Arabidopsis thaliana GN=BHLH56 PE=3 SV=2	Helix-loop-helix DNA-binding domain	PREDICTED: transcription factor bHLH119-like isoform X1 [Brassica rapa]	2	1	0	0	0	0	0	0	0	0
BnaA01T0003100WE	BnaA01G0003100WE	westar	GO:0003735	40S ribosomal protein S21-2-like; K02971 small subunit ribosomal protein S21e (A)	40S ribosomal protein S21-2 OS=Arabidopsis thaliana GN=RPS21C PE=1 SV=2	Ribosomal protein S21e	BnaA01g08080D [Brassica napus]	0	0	0	0	0	0	0	0	0	0
BnaA01T0003200WE	BnaA01G0003200WE	westar	GO:0046983	transcription factor PIF1-like; K16189 phytochrome-interacting factor 4 (A)	Putative transcription factor bHLH056 OS=Arabidopsis thaliana GN=BHLH56 PE=3 SV=2	Helix-loop-helix DNA-binding domain	hypothetical protein ARALYDRAFT_913634 [Arabidopsis lyrata subsp. lyrata]	0	0	1	4	1	4	0	0	3	0
BnaA01T0003300WE	BnaA01G0003300WE	westar	GO:0006629	geranylgeranyl diphosphate reductase, chloroplastic; K10960 geranylgeranyl reductase [EC:1.3.1.83] (A)	GDSL esterase/lipase At4g28780 OS=Arabidopsis thaliana GN=At4g28780 PE=2 SV=1	GDSL-like Lipase/Acylhydrolase	PREDICTED: GDSL esterase/lipase At4g28780 [Brassica rapa]	174	264	162	29	127	37	112	108	34	9
BnaA01T0003400WE	BnaA01G0003400WE	westar	GO:0016021	tetraspanin-19; K17345 tetraspanin-5 (A)	Tetraspanin-20 OS=Arabidopsis thaliana GN=TOM2AH1 PE=2 SV=1	Tetraspanin family	BnaA01g08130D [Brassica napus]	236	253	290	410	315	470	225	180	316	298
BnaA01T0003500WE	BnaA01G0003500WE	westar	--	homeobox-leucine zipper protein HAT5-like; K09338 homeobox-leucine zipper protein (A)	--	Protein of unknown function (DUF3741)	BnaA01g08140D [Brassica napus]	99	94	105	94	109	70	137	15	133	75
BnaA01T0003500WE.1	BnaA01G0003500WE.1	NA	NA	NA	NA	NA	NA	0	0	0	0	0	0	0	55	0	11
BnaA01T0003600WE	BnaA01G0003600WE	westar	GO:0009522	photosystem I reaction center subunit IV A, chloroplastic; K02693 photosystem I subunit IV (A)	Photosystem I reaction center subunit IV B, chloroplastic OS=Arabidopsis thaliana GN=PSAE2 PE=2 SV=1	Photosystem I reaction centre subunit IV / PsaE	PREDICTED: photosystem I reaction center subunit IV A, chloroplastic [Brassica rapa]	11365	15380	10622	8397	7569	8591	10183	8676	9048	7644
BnaA01T0003700WE	BnaA01G0003700WE	westar	GO:0009055	glutaredoxin-C5, chloroplastic-like; K03676 glutaredoxin 3 (A)	Glutaredoxin-C5, chloroplastic OS=Arabidopsis thaliana GN=GRXC5 PE=1 SV=1	Glutaredoxin	PREDICTED: glutaredoxin-C5, chloroplastic [Brassica rapa]	429	512	402	245	289	387	190	243	217	168
BnaA01T0003800WE	BnaA01G0003800WE	westar	GO:0004499	probable indole-3-pyruvate monooxygenase YUCCA8; K11816 indole-3-pyruvate monooxygenase [EC:1.14.13.168] (A)	Probable indole-3-pyruvate monooxygenase YUCCA8 OS=Arabidopsis thaliana GN=YUC8 PE=2 SV=1	Flavin-binding monooxygenase-like	PREDICTED: probable indole-3-pyruvate monooxygenase YUCCA8 [Brassica rapa]	223	277	234	109	420	479	354	2	43	16
BnaA01T0003900WE	BnaA01G0003900WE	westar	--	pentatricopeptide repeat-containing protein At2g18940, chloroplastic; K17710 pentatricopeptide repeat domain-containing protein 1 (A)	Putative pentatricopeptide repeat-containing protein At1g28020 OS=Arabidopsis thaliana GN=At1g28020 PE=3 SV=2	PPR repeat	BnaCnng47780D [Brassica napus]	6	1	12	0	1	3	0	0	0	0
BnaA01T0004000WE	BnaA01G0004000WE	westar	GO:0003774	myosin-14; K10357 myosin V (A)	Myosin-14 OS=Arabidopsis thaliana GN=XI-H PE=3 SV=1	Myosin N-terminal SH3-like domain	BnaA01g08200D [Brassica napus]	113	252	117	241	566	298	139	0	287	99
BnaA01T0004000WE.1	BnaA01G0004000WE.1	NA	NA	NA	NA	NA	NA	429	247	383	334	108	534	289	267	153	218
BnaA01T0004100WE	BnaA01G0004100WE	westar	--	uncharacterized LOC103854202; K06995 uncharacterized protein (A)	--	Protein of unknown function (DUF861)	BnaA01g08210D [Brassica napus]	6	16	13	4	20	30	8	13	13	8
BnaA01T0004200WE	BnaA01G0004200WE	westar	GO:0008519	ammonium transporter 1 member 4; K03320 ammonium transporter, Amt family (A)	Ammonium transporter 1 member 4 OS=Arabidopsis thaliana GN=AMT1-4 PE=1 SV=1	Ammonium Transporter Family	BnaA01g08220D [Brassica napus]	0	0	0	0	0	0	0	0	0	0
BnaA01T0004300WE	BnaA01G0004300WE	westar	--	31 kDa ribonucleoprotein, chloroplastic-like; K12831 splicing factor 3B subunit 4 (A)	--	--	PREDICTED: uncharacterized protein LOC103854222 [Brassica rapa]	0	0	0	0	0	0	3	7	2	11
BnaA01T0004400WE	BnaA01G0004400WE	westar	GO:0006520	probable tyrosine decarboxylase 2; K01592 tyrosine decarboxylase [EC:4.1.1.25] (A)	Probable tyrosine decarboxylase 2 OS=Arabidopsis thaliana GN=At4g28680 PE=2 SV=1	Pyridoxal-dependent decarboxylase conserved domain	BnaA01g08240D [Brassica napus]	296	443	174	116	968	452	379	548	569	580
BnaA01T0004500WE	BnaA01G0004500WE	westar	GO:0004672	cysteine-rich receptor-like kinase; K04733 interleukin-1 receptor-associated kinase 4 [EC:2.7.11.1] (A)	Putative cysteine-rich receptor-like protein kinase 43 OS=Arabidopsis thaliana GN=CRK43 PE=3 SV=1	Salt stress response/antifungal	BnaA01g08250D [Brassica napus]	0	0	0	1	0	3	0	0	0	0
BnaA01T0004600WE	BnaA01G0004600WE	westar	GO:0009523	photosystem II reaction center PSB28 protein, chloroplastic; K08903 photosystem II 13kDa protein (A)	Photosystem II reaction center PSB28 protein, chloroplastic OS=Arabidopsis thaliana GN=PSB28 PE=2 SV=1	Psb28 protein	BnaA01g08260D [Brassica napus]	478	644	445	109	96	207	333	547	94	76
BnaA01T0004700WE	BnaA01G0004700WE	westar	GO:0004672	receptor protein kinase CLAVATA1; K00924 [EC:2.7.1.-] (A)	Leucine-rich repeat receptor-like protein kinase PXL2 OS=Arabidopsis thaliana GN=PXL2 PE=2 SV=1	Leucine rich repeat N-terminal domain	PREDICTED: leucine-rich repeat receptor-like protein kinase PXL2 isoform X1 [Brassica rapa]	109	96	96	210	159	119	83	96	174	140
BnaA01T0004800WE	BnaA01G0004800WE	westar	GO:0005634	auxin-responsive protein IAA11; K14484 auxin-responsive protein IAA (A)	Auxin-responsive protein IAA11 OS=Arabidopsis thaliana GN=IAA11 PE=1 SV=1	AUX/IAA family	BnaA01g08280D [Brassica napus]	191	208	191	345	461	255	180	107	216	122
BnaA01T0004900WE	BnaA01G0004900WE	westar	GO:0000166	ABC transporter B family member 23, mitochondrial; K05663 mitochondrial ABC transporter ATM (A)	ABC transporter B family member 23, mitochondrial OS=Arabidopsis thaliana GN=ABCB23 PE=2 SV=1	ABC transporter transmembrane region	BnaA01g08290D [Brassica napus]	139	117	89	99	130	43	113	61	106	123
BnaA01T0005000WE	BnaA01G0005000WE	westar	GO:0003682	uncharacterized protein LOC103984394; K14317 nuclear pore complex protein Nup214 (A)	Protein PHR1-LIKE 1 OS=Arabidopsis thaliana GN=PHL1 PE=1 SV=1	Myb-like DNA-binding domain	BnaA01g08300D [Brassica napus]	253	205	248	252	228	103	273	236	290	245
BnaA01T0005100WE	BnaA01G0005100WE	westar	GO:0005515	ATP-dependent RNA helicase DHX36; K14442 ATP-dependent RNA helicase DHX36 [EC:3.6.4.13] (A)	Tetratricopeptide repeat protein 7A OS=Mus musculus GN=Ttc7a PE=1 SV=1	Tetratricopeptide repeat	BnaA01g08310D [Brassica napus]	399	367	374	505	403	390	327	243	298	229
BnaA01T0005200WE	BnaA01G0005200WE	westar	GO:0005515	putative receptor-like protein kinase At3g47110; K13420 LRR receptor-like serine/threonine-protein kinase FLS2 [EC:2.7.11.1] (A)	Piriformospora indica-insensitive protein 2 OS=Arabidopsis thaliana GN=PII-2 PE=2 SV=1	Leucine Rich Repeat	BnaA01g08320D [Brassica napus]	2	4	2	2	2	1	0	1	0	1
BnaA01T0005300WE	BnaA01G0005300WE	westar	GO:0004672	casein kinase I-like; K00924 [EC:2.7.1.-] (A)	Casein kinase I isoform delta-like OS=Arabidopsis thaliana GN=At4g26100 PE=2 SV=2	Protein kinase domain	PREDICTED: casein kinase I-like [Brassica rapa]	459	478	505	448	468	287	466	375	466	401
BnaA01T0005400WE	BnaA01G0005400WE	westar	GO:0003677	glutathione gamma-glutamylcysteinyltransferase 1-like; K05941 glutathione gamma-glutamylcysteinyltransferase [EC:2.3.2.15] (A)	Protein CUP-SHAPED COTYLEDON 3 OS=Arabidopsis thaliana GN=NAC031 PE=1 SV=1	No apical meristem (NAM) protein	PREDICTED: NAC domain-containing protein 21/22 [Brassica rapa]	0	3	0	1	0	0	0	0	5	0
BnaA01T0005500WE	BnaA01G0005500WE	westar	GO:0045735	hypothetical protein; K08874 transformation/transcription domain-associated protein (A)	Cruciferin CRU1 OS=Brassica napus GN=CRU1 PE=3 SV=1	Cupin	RecName: Full=Cruciferin CRU1; AltName: Full=11S globulin; AltName: Full=12S storage protein; Contains: RecName: Full=Cruciferin CRU1 alpha chain; Contains: RecName: Full=Cruciferin CRU1 beta chain; Flags: Precursor [Brassica napus]	0	0	0	0	0	0	0	0	0	0
BnaA01T0005600WE	BnaA01G0005600WE	westar	GO:0016020	prohibitin-1, mitochondrial; K17081 prohibitin 2 (A)	Prohibitin-1, mitochondrial OS=Arabidopsis thaliana GN=PHB1 PE=1 SV=1	SPFH domain / Band 7 family	PREDICTED: prohibitin-1, mitochondrial [Brassica rapa]	96	71	122	38	39	76	55	105	42	65
BnaA01T0005700WE	BnaA01G0005700WE	westar	GO:0003677	--	NAC domain-containing protein 73 OS=Arabidopsis thaliana GN=NAC073 PE=2 SV=1	No apical meristem (NAM) protein	BnaA01g08370D [Brassica napus]	7	16	10	18	16	1	16	10	5	5
BnaA01T0005800WE	BnaA01G0005800WE	westar	GO:0004672	receptor-like protein kinase 5; K08286 protein-serine/threonine kinase [EC:2.7.11.-] (A)	Receptor-like protein kinase 5 OS=Arabidopsis thaliana GN=RLK5 PE=1 SV=1	Leucine rich repeat N-terminal domain	PREDICTED: receptor-like protein kinase 5 [Brassica rapa]	0	0	0	0	0	0	0	0	0	0
BnaA01T0005800WE.1	BnaA01G0005800WE.1	NA	NA	NA	NA	NA	NA	476	284	646	1730	1149	1451	514	229	485	329
BnaA01T0005900WE	BnaA01G0005900WE	westar	--	--	--	Protein of unknown function (DUF679)	BnaA01g08420D [Brassica napus]	2	0	0	4	2	10	4	0	1	0
BnaA01T0006000WE	BnaA01G0006000WE	westar	--	dnaJ homolog subfamily B member 13; K09510 DnaJ homolog subfamily B member 4 (A)	DnaJ homolog subfamily B member 13 OS=Mus musculus GN=Dnajb13 PE=2 SV=1	DnaJ C terminal domain	PREDICTED: dnaJ homolog subfamily B member 13 [Brassica rapa]	0	0	0	0	0	0	0	0	0	0
BnaA01T0006100WE	BnaA01G0006100WE	westar	GO:0000502	26S proteasome non-ATPase regulatory subunit 2 homolog A-like; K03028 26S proteasome regulatory subunit N1 (A)	26S proteasome non-ATPase regulatory subunit 2 homolog B OS=Arabidopsis thaliana GN=RPN1B PE=1 SV=1	Proteasome/cyclosome repeat	PREDICTED: 26S proteasome non-ATPase regulatory subunit 2 homolog A-like [Brassica rapa]	368	401	213	642	650	287	135	268	581	156
BnaA01T0006200WE	BnaA01G0006200WE	westar	--	--	--	--	PREDICTED: uncharacterized protein LOC103854420 [Brassica rapa]	0	0	0	0	0	1	0	0	0	0
BnaA01T0006300WE	BnaA01G0006300WE	westar	--	uncharacterized protein At4g28440-like; K07466 replication factor A1 (A)	Uncharacterized protein At4g28440 OS=Arabidopsis thaliana GN=At4g28440 PE=1 SV=1	--	BnaA01g08450D [Brassica napus]	22	30	29	34	32	32	23	24	19	24
BnaA01T0006400WE	BnaA01G0006400WE	westar	--	hypothetical protein; K18999 RNA polymerase II C-terminal domain phosphatase-like 3/4 [EC:3.1.3.16] (A)	Reticulon-like protein B18 OS=Arabidopsis thaliana GN=RTNLB18 PE=2 SV=2	Reticulon	BnaC01g10010D [Brassica napus]	0	0	0	0	0	0	0	0	0	0
BnaA01T0006500WE	BnaA01G0006500WE	westar	GO:0009058	probable aminotransferase TAT1; K00815 tyrosine aminotransferase [EC:2.6.1.5] (A)	Probable aminotransferase TAT1 OS=Arabidopsis thaliana GN=At4g28420 PE=2 SV=1	Aminotransferase class I and II	BnaA01g08470D [Brassica napus]	0	0	0	0	0	0	0	0	0	0
BnaA01T0006600WE	BnaA01G0006600WE	westar	GO:0003824	probable protein phosphatase 2C 58; K17506 protein phosphatase 1L [EC:3.1.3.16] (A)	Probable protein phosphatase 2C 58 OS=Arabidopsis thaliana GN=At4g28400 PE=2 SV=1	Protein phosphatase 2C	BnaAnng31370D [Brassica napus]	7	22	21	36	47	43	19	33	23	30
BnaA01T0006700WE	BnaA01G0006700WE	westar	GO:0003700	ethylene-responsive transcription factor 6-like; K09286 EREBP-like factor (A)	Ethylene-responsive transcription factor 6 OS=Arabidopsis thaliana GN=ERF6 PE=2 SV=2	AP2 domain	BnaA01g34910D [Brassica napus]	26	16	39	49	70	59	62	96	21	42
BnaA01T0006800WE	BnaA01G0006800WE	westar	GO:0003700	ethylene-responsive transcription factor 1A-like; K09286 EREBP-like factor (A)	Ethylene-responsive transcription factor 1A OS=Arabidopsis thaliana GN=ERF1A PE=1 SV=2	AP2 domain	PREDICTED: ethylene-responsive transcription factor 1A-like [Brassica rapa]	4	1	14	26	28	29	39	53	8	11
BnaA01T0006900WE	BnaA01G0006900WE	westar	GO:0004221	ubiquitin carboxyl-terminal hydrolase isozyme L3; K05609 ubiquitin carboxyl-terminal hydrolase L3 [EC:3.4.19.12] (A)	Ubiquitin carboxyl-terminal hydrolase isozyme L3 OS=Bos taurus GN=UCHL3 PE=2 SV=1	Ubiquitin carboxyl-terminal hydrolase, family 1	PREDICTED: ubiquitin carboxyl-terminal hydrolase isozyme L3 isoform X1 [Brassica rapa]	64	93	109	123	133	99	56	45	109	74
BnaA01T0007000WE	BnaA01G0007000WE	westar	--	plasminogen activator inhibitor 1 RNA-binding protein-like; K13199 plasminogen activator inhibitor 1 RNA-binding protein (A)	--	Stm1	BnaC01g10120D [Brassica napus]	566	629	668	255	337	335	472	482	508	606
BnaA01T0007100WE	BnaA01G0007100WE	westar	GO:0003924	ras-related protein RABD2c; K07874 Ras-related protein Rab-1A (A)	Ras-related protein RABD2c OS=Arabidopsis thaliana GN=RABD2C PE=2 SV=1	Ras family	BnaC01g10130D [Brassica napus]	16	13	27	117	119	144	41	12	69	29
BnaA01T0007200WE	BnaA01G0007200WE	westar	--	--	--	--	BnaC01g10140D [Brassica napus]	36	42	47	221	149	145	35	32	97	54
BnaA01T0007300WE	BnaA01G0007300WE	westar	--	hypothetical protein; K02324 DNA polymerase epsilon subunit 1 [EC:2.7.7.7] (A)	--	--	BnaAnng21230D [Brassica napus]	69	67	93	101	94	76	66	44	126	90
BnaA01T0007400WE	BnaA01G0007400WE	westar	GO:0016021	putative glycerol-3-phosphate transporter 4; K13783 MFS transporter, OPA family, solute carrier family 37 (glycerol-3-phosphate transporter), member 1/2 (A)	Putative glycerol-3-phosphate transporter 4 OS=Arabidopsis thaliana GN=At4g17550 PE=3 SV=2	Major Facilitator Superfamily	PREDICTED: putative glycerol-3-phosphate transporter 4 [Brassica rapa]	4	1	3	48	41	86	3	0	76	38
BnaA01T0007500WE	BnaA01G0007500WE	westar	GO:0005515	--	Putative F-box protein At4g17565 OS=Arabidopsis thaliana GN=At4g17565 PE=4 SV=1	F-box domain	BnaAnng21210D [Brassica napus]	0	0	0	0	0	0	0	0	0	0
BnaA01T0007600WE	BnaA01G0007600WE	westar	GO:0003700	--	GATA transcription factor 26 OS=Arabidopsis thaliana GN=GATA26 PE=2 SV=1	GATA zinc finger	PREDICTED: GATA transcription factor 26-like isoform X2 [Brassica rapa]	187	166	179	276	217	209	149	126	183	105
BnaA01T0007700WE	BnaA01G0007700WE	westar	--	--	Microtubule-associated protein TORTIFOLIA1 OS=Arabidopsis thaliana GN=TOR1 PE=1 SV=2	--	PREDICTED: microtubule-associated protein TORTIFOLIA1 [Brassica rapa]	27	39	23	2	7	2	11	5	5	2
BnaA01T0007800WE	BnaA01G0007800WE	westar	GO:0003723	hypothetical protein; K15333 tRNA guanosine-2'-O-methyltransferase [EC:2.1.1.34] (A)	Probable methyltransferase TARBP1 OS=Homo sapiens GN=TARBP1 PE=1 SV=1	SpoU rRNA Methylase family	BnaA01g08500D [Brassica napus]	82	71	65	43	48	41	43	59	89	68
BnaA01T0007900WE	BnaA01G0007900WE	westar	GO:0005509	calcineurin B-like protein 1; K06268 serine/threonine-protein phosphatase 2B regulatory subunit (A)	Calcineurin B-like protein 1 OS=Arabidopsis thaliana GN=CBL1 PE=1 SV=3	EF-hand domain pair	PREDICTED: calcineurin B-like protein 1 [Brassica rapa]	0	2	3	4	6	26	2	4	0	3
BnaA01T0008000WE	BnaA01G0008000WE	westar	--	decapping nuclease DXO homolog, chloroplastic-like; K14845 RAT1-interacting protein (A)	Decapping nuclease DXO homolog, chloroplastic OS=Arabidopsis thaliana GN=At4g17620 PE=1 SV=1	RAI1 like PD-(D/E)XK nuclease	PREDICTED: decapping nuclease DXO homolog, chloroplastic-like [Brassica rapa]	57	46	44	39	36	25	54	25	60	42
BnaA01T0008100WE	BnaA01G0008100WE	westar	GO:0005956	casein kinase II subunit beta'-like; K03115 casein kinase II subunit beta (A)	Casein kinase II subunit beta' OS=Arabidopsis thaliana GN=CKB2 PE=1 SV=1	Casein kinase II regulatory subunit	BnaA01g08530D [Brassica napus]	309	262	303	431	452	467	312	205	332	322
BnaA01T0008200WE	BnaA01G0008200WE	westar	--	coenzyme Q-binding protein COQ10 homolog, mitochondrial; K18588 coenzyme Q-binding protein COQ10 (A)	Coenzyme Q-binding protein COQ10 homolog A, mitochondrial OS=Xenopus laevis GN=coq10b-a PE=2 SV=1	Polyketide cyclase / dehydrase and lipid transport	PREDICTED: coenzyme Q-binding protein COQ10 homolog, mitochondrial [Brassica rapa]	90	149	107	182	153	231	59	60	95	66
BnaA01T0008300WE	BnaA01G0008300WE	westar	--	--	--	zinc-finger of the FCS-type, C2-C2	BnaA01g08550D [Brassica napus]	117	67	150	75	138	123	67	75	13	11
BnaA01T0008400WE	BnaA01G0008400WE	westar	--	--	--	NYN domain	BnaA01g08560D [Brassica napus]	470	463	447	488	487	486	445	419	503	386
BnaA01T0008500WE	BnaA01G0008500WE	westar	--	--	--	--	BnaA01g08570D [Brassica napus]	0	0	0	0	1	0	0	0	0	0
BnaA01T0008600WE	BnaA01G0008600WE	westar	GO:0004601	peroxidase 41-like; K00430 peroxidase [EC:1.11.1.7] (A)	Peroxidase 41 OS=Arabidopsis thaliana GN=PER41 PE=3 SV=1	Peroxidase	peroxidase, putative [Brassica oleracea]	0	0	0	0	0	0	0	0	0	0
BnaA01T0008700WE	BnaA01G0008700WE	westar	GO:0003682	uncharacterized protein LOC103984394; K14317 nuclear pore complex protein Nup214 (A)	Probable transcription factor KAN3 OS=Arabidopsis thaliana GN=KAN3 PE=2 SV=1	Myb-like DNA-binding domain	PREDICTED: probable transcription factor KAN3 [Brassica rapa]	7	5	2	11	17	8	3	4	11	3
BnaA01T0008800WE	BnaA01G0008800WE	westar	GO:0003676	fibroblast growth factor receptor 3-like; K05117 c-mer proto-oncogene tyrosine kinase [EC:2.7.10.1] (A)	Binding partner of ACD11 1 OS=Arabidopsis thaliana GN=BPA1 PE=1 SV=1	RNA recognition motif. (a.k.a. RRM, RBD, or RNP domain)	BnaA01g08620D [Brassica napus]	353	376	373	510	439	578	291	235	205	144
BnaA01T0008900WE	BnaA01G0008900WE	westar	GO:0005515	syntaxin-23; K08488 syntaxin 7 (A)	Syntaxin-22 OS=Arabidopsis thaliana GN=SYP22 PE=1 SV=1	SNARE domain	BnaA01g08630D [Brassica napus]	194	207	228	270	231	301	133	74	167	115
BnaA01T0009000WE	BnaA01G0009000WE	westar	GO:0003700	heat stress transcription factor A-1a; K09419 heat shock transcription factor, other eukaryote (A)	Heat stress transcription factor A-1a OS=Arabidopsis thaliana GN=HSFA1A PE=1 SV=2	HSF-type DNA-binding	PREDICTED: heat stress transcription factor A-1a [Brassica rapa]	122	105	125	264	180	190	135	117	211	144
BnaA01T0009100WE	BnaA01G0009100WE	westar	GO:0047134	Cysteine/Histidine-rich C1 domain family protein, putative; K16219 protein N-terminal methyltransferase [EC:2.1.1.244] (A)	--	C1 domain	PREDICTED: uncharacterized protein LOC103855754 [Brassica rapa]	10	14	12	14	8	5	7	13	3	2
BnaA01T0009200WE	BnaA01G0009200WE	westar	GO:0003682	transcription factor MYB39-like; K09422 myb proto-oncogene protein, plant (A)	Transcription factor MYB39 OS=Arabidopsis thaliana GN=MYB39 PE=2 SV=1	Myb-like DNA-binding domain	PREDICTED: transcription factor MYB39-like [Brassica rapa]	0	0	0	0	0	0	0	0	0	0
BnaA01T0009300WE	BnaA01G0009300WE	westar	--	Protein MAM3; K16302 metal transporter CNNM (A)	Uncharacterized membrane protein At4g09580 OS=Arabidopsis thaliana GN=At4g09580 PE=1 SV=1	SNARE associated Golgi protein	PREDICTED: uncharacterized membrane protein At4g09580-like [Brassica rapa]	121	134	94	130	115	137	99	81	79	99
BnaA01T0009400WE	BnaA01G0009400WE	westar	--	--	AT-hook motif nuclear-localized protein 23 OS=Arabidopsis thaliana GN=AHL23 PE=1 SV=1	Domain of unknown function (DUF296)	PREDICTED: putative DNA-binding protein ESCAROLA [Brassica rapa]	1	0	2	0	0	0	0	0	0	1
BnaA01T0009500WE	BnaA01G0009500WE	westar	GO:0046872	serine/threonine-protein kinase BLUS1; K08835 serine/threonine-protein kinase OSR1/STK39 [EC:2.7.11.1] (A)	Transcriptional regulator SUPERMAN OS=Arabidopsis thaliana GN=SUP PE=1 SV=1	C2H2-type zinc finger	PREDICTED: probable transcriptional regulator RABBIT EARS [Brassica rapa]	0	0	0	0	0	0	0	0	0	0
BnaA01T0009600WE	BnaA01G0009600WE	westar	GO:0008152	acetylornithine deacetylase; K01438 acetylornithine deacetylase [EC:3.5.1.16] (A)	Acetylornithine deacetylase OS=Arabidopsis thaliana GN=At4g17830 PE=2 SV=1	Peptidase dimerisation domain	BnaA01g08700D [Brassica napus]	141	129	140	258	201	259	100	94	160	120
BnaA01T0009700WE	BnaA01G0009700WE	westar	GO:0016020	cysteine--tRNA ligase, cytoplasmic-like; K01883 cysteinyl-tRNA synthetase [EC:6.1.1.16] (A)	--	CAAX protease self-immunity	BnaA01g08710D [Brassica napus]	57	54	76	1079	714	983	105	72	277	186
BnaA01T0009800WE	BnaA01G0009800WE	westar	--	hypothetical protein; K13172 serine/arginine repetitive matrix protein 2 (A)	--	--	PREDICTED: uncharacterized protein LOC103855806 [Brassica rapa]	0	0	0	0	0	0	0	0	0	0
BnaA01T0009900WE	BnaA01G0009900WE	westar	--	--	--	--	PREDICTED: uncharacterized protein LOC103855806 [Brassica rapa]	0	0	0	0	0	0	0	0	0	0
BnaA01T0010000WE	BnaA01G0010000WE	westar	--	--	--	--	PREDICTED: uncharacterized protein LOC103863955 [Brassica rapa]	0	0	0	0	0	0	0	0	0	0
BnaA01T0010100WE	BnaA01G0010100WE	westar	--	abscisic acid receptor PYR1-like; K14496 abscisic acid receptor PYR/PYL family (A)	Abscisic acid receptor PYR1 OS=Arabidopsis thaliana GN=PYR1 PE=1 SV=1	Polyketide cyclase / dehydrase and lipid transport	BnaAnng35310D [Brassica napus]	25	25	25	8	9	3	15	15	10	5
BnaA01T0010200WE	BnaA01G0010200WE	westar	GO:0046983	transcription factor MYC2-like; K13422 transcription factor MYC2 (A)	Transcription factor MYC4 OS=Arabidopsis thaliana GN=MYC4 PE=1 SV=1	Helix-loop-helix DNA-binding domain	BnaC01g10420D [Brassica napus]	61	57	68	17	30	24	124	140	102	81
BnaA01T0010300WE	BnaA01G0010300WE	westar	GO:0008060	probable ADP-ribosylation factor GTPase-activating protein AGD8; K12493 ADP-ribosylation factor GTPase-activating protein 2/3 (A)	Probable ADP-ribosylation factor GTPase-activating protein AGD8 OS=Arabidopsis thaliana GN=AGD8 PE=1 SV=1	Putative GTPase activating protein for Arf	BnaA01g08760D [Brassica napus]	4	3	13	7	6	7	6	5	11	5
BnaA01T0010400WE	BnaA01G0010400WE	westar	--	--	--	PLATZ transcription factor	BnaA01g08770D [Brassica napus]	85	61	88	210	123	156	94	67	123	70
BnaA01T0010500WE	BnaA01G0010500WE	westar	GO:0005515	hypothetical protein; K05283 phosphatidylinositol glycan, class W [EC:2.3.-.-] (A)	Putative RING-H2 finger protein ATL53 OS=Arabidopsis thaliana GN=ATL53 PE=3 SV=2	Ring finger domain	BnaA01g08780D [Brassica napus]	46	40	46	29	17	12	33	31	11	11
BnaA01T0010600WE	BnaA01G0010600WE	westar	GO:0005515	hypothetical protein; K19041 E3 ubiquitin-protein ligase RNF38/44 [EC:2.3.2.27] (A)	RING-H2 finger protein ATL29 OS=Arabidopsis thaliana GN=ATL29 PE=3 SV=1	Ring finger domain	BnaA01g08790D [Brassica napus]	0	0	0	0	0	0	0	0	0	1
BnaA01T0010700WE	BnaA01G0010700WE	westar	--	--	--	--	PREDICTED: uncharacterized protein LOC103855897 [Brassica rapa]	38	45	53	62	72	75	28	24	55	25
BnaA01T0010800WE	BnaA01G0010800WE	westar	GO:0003677	--	AT-hook motif nuclear-localized protein 13 OS=Arabidopsis thaliana GN=AHL13 PE=1 SV=1	Domain of unknown function (DUF296)	PREDICTED: LOW QUALITY PROTEIN: uncharacterized protein LOC103855887 [Brassica rapa]	22	0	0	14	43	19	5	0	14	0
BnaA01T0010800WE.1	BnaA01G0010800WE.1	NA	NA	NA	NA	NA	NA	9	37	46	38	0	35	30	16	42	60
BnaA01T0010900WE	BnaA01G0010900WE	westar	--	--	--	--	BnaA01g08820D [Brassica napus]	45	45	57	62	57	82	66	30	61	43
BnaA01T0011000WE	BnaA01G0011000WE	westar	GO:0003677	NAC domain-containing protein 89-like; K12581 CCR4-NOT transcription complex subunit 7/8 (A)	NAC domain-containing protein 86 OS=Arabidopsis thaliana GN=NAC086 PE=2 SV=1	No apical meristem (NAM) protein	BnaA01g08830D [Brassica napus]	0	0	0	2	0	1	0	0	0	0
BnaA01T0011100WE	BnaA01G0011100WE	westar	--	--	--	--	BnaA01g08840D [Brassica napus]	0	0	0	0	0	0	0	0	0	0
BnaA01T0011200WE	BnaA01G0011200WE	westar	GO:0004672	probable serine/threonine-protein kinase At4g35230; K14500 BR-signaling kinase [EC:2.7.11.1] (A)	Probable serine/threonine-protein kinase At4g35230 OS=Arabidopsis thaliana GN=At4g35230 PE=1 SV=1	Protein tyrosine kinase	PREDICTED: probable serine/threonine-protein kinase At4g35230 [Brassica rapa]	23	39	46	35	72	52	95	66	82	21
BnaA01T0011200WE.1	BnaA01G0011200WE.1	NA	NA	NA	NA	NA	NA	81	74	61	73	31	39	41	62	47	60
BnaA01T0011300WE	BnaA01G0011300WE	westar	GO:0046856	type I inositol 1,4,5-trisphosphate 5-phosphatase CVP2; K01099 phosphatidylinositol-bisphosphatase [EC:3.1.3.36] (A)	Type I inositol polyphosphate 5-phosphatase 2 OS=Arabidopsis thaliana GN=IP5P2 PE=1 SV=2	Endonuclease/Exonuclease/phosphatase family	PREDICTED: type I inositol 1,4,5-trisphosphate 5-phosphatase 2-like [Brassica rapa]	115	132	155	282	150	269	188	288	173	88
BnaA01T0011400WE	BnaA01G0011400WE	westar	GO:0000156	two-component response regulator ARR2; K14491 two-component response regulator ARR-B family (A)	Two-component response regulator-like APRR2 OS=Arabidopsis thaliana GN=APRR2 PE=2 SV=2	Response regulator receiver domain	BnaA01g08890D [Brassica napus]	217	166	226	259	178	199	195	98	214	143
BnaA01T0011500WE	BnaA01G0011500WE	westar	GO:0008168	probable methyltransferase PMT28; K15449 tRNA wybutosine-synthesizing protein 1 [EC:4.1.3.44] (A)	Probable methyltransferase PMT14 OS=Arabidopsis thaliana GN=At4g18030 PE=2 SV=1	Putative S-adenosyl-L-methionine-dependent methyltransferase	BnaA01g08900D [Brassica napus]	458	574	483	154	306	252	475	359	213	223
BnaA01T0011600WE	BnaA01G0011600WE	westar	GO:0003723	eukaryotic translation initiation factor 4E-1-like; K03259 translation initiation factor 4E (A)	Eukaryotic translation initiation factor 4E-1 OS=Arabidopsis thaliana GN=EIF4E1 PE=1 SV=1	Eukaryotic initiation factor 4E	eukaryotic translation initiation factor 4E.a [Brassica rapa subsp. pekinensis]	237	254	258	523	424	508	246	208	271	218
BnaA01T0011700WE	BnaA01G0011700WE	westar	GO:0003735	60S ribosomal protein L32-1; K02912 large subunit ribosomal protein L32e (A)	60S ribosomal protein L32-1 OS=Arabidopsis thaliana GN=RPL32A PE=2 SV=2	Ribosomal protein L32	PREDICTED: 60S ribosomal protein L32-1 [Brassica rapa]	372	463	381	207	192	338	204	176	227	187
BnaA01T0011800WE	BnaA01G0011800WE	westar	GO:0003676	AML1; RNA-binding protein; K17579 protein phosphatase 1 regulatory subunit 42 (A)	Protein MEI2-like 3 OS=Arabidopsis thaliana GN=ML3 PE=2 SV=2	RNA recognition motif. (a.k.a. RRM, RBD, or RNP domain)	PREDICTED: protein MEI2-like 3 [Brassica rapa]	358	348	354	499	393	383	411	335	379	367
BnaA01T0011900WE	BnaA01G0011900WE	westar	GO:0000155	phytochrome E; K12123 phytochrome E (A)	Phytochrome E OS=Arabidopsis thaliana GN=PHYE PE=1 SV=2	Histidine kinase-, DNA gyrase B-, and HSP90-like ATPase	PREDICTED: phytochrome E [Brassica rapa]	460	520	434	394	458	299	591	388	599	462
BnaA01T0012000WE	BnaA01G0012000WE	westar	--	uncharacterized LOC103329149; K19307 25S rRNA (uracil2634-N3)-methyltransferase [EC:2.1.1.313] (A)	--	Protein of unknown function (DUF1296)	PREDICTED: flocculation protein FLO11 [Brassica rapa]	55	69	60	70	120	81	61	49	150	126
BnaA01T0012100WE	BnaA01G0012100WE	westar	--	two-pore potassium channel 3-like; K05389 potassium channel subfamily K, other eukaryote (A)	Two-pore potassium channel 3 OS=Arabidopsis thaliana GN=TPK3 PE=2 SV=1	Ion channel	PREDICTED: two-pore potassium channel 3-like [Brassica rapa]	1	1	1	3	0	0	0	2	1	1
BnaA01T0012200WE	BnaA01G0012200WE	westar	--	--	Putative defensin-like protein 27 OS=Arabidopsis thaliana GN=At4g18823 PE=3 SV=1	--	PREDICTED: putative defensin-like protein 27 [Brassica rapa]	0	0	0	0	0	0	0	0	0	0
BnaA01T0012300WE	BnaA01G0012300WE	westar	GO:0003700	probable WRKY transcription factor 26; K13424 WRKY transcription factor 33 (A)	Probable WRKY transcription factor 28 OS=Arabidopsis thaliana GN=WRKY28 PE=2 SV=1	WRKY DNA -binding domain	BnaA01g08990D [Brassica napus]	10	4	23	15	7	18	0	2	0	0
BnaA01T0012400WE	BnaA01G0012400WE	westar	--	hypothetical protein; K01213 galacturan 1,4-alpha-galacturonidase [EC:3.2.1.67] (A)	Probable purine permease 6 OS=Arabidopsis thaliana GN=PUP6 PE=3 SV=2	Triose-phosphate Transporter family	BnaA01g09000D [Brassica napus]	0	0	1	0	0	0	0	0	2	0
BnaA01T0012500WE	BnaA01G0012500WE	westar	--	--	Probable purine permease 21 OS=Arabidopsis thaliana GN=PUP21 PE=2 SV=1	Triose-phosphate Transporter family	PREDICTED: probable purine permease 21 [Brassica rapa]	1	1	7	1	1	1	1	1	4	0
BnaA01T0012600WE	BnaA01G0012600WE	westar	--	--	Probable purine permease 9 OS=Arabidopsis thaliana GN=PUP9 PE=2 SV=2	Triose-phosphate Transporter family	PREDICTED: probable purine permease 10 [Brassica rapa]	16	20	38	39	30	5	93	79	11	9
BnaA01T0012700WE	BnaA01G0012700WE	westar	--	UDP-N-acetylglucosamine transferase subunit ALG14 homolog; K07441 beta-1,4-N-acetylglucosaminyltransferase [EC:2.4.1.141] (A)	UDP-N-acetylglucosamine transferase subunit ALG14 homolog OS=Homo sapiens GN=ALG14 PE=1 SV=1	Oligosaccharide biosynthesis protein Alg14 like	BnaA01g09030D [Brassica napus]	91	70	120	123	120	96	107	87	159	155
BnaA01T0012800WE	BnaA01G0012800WE	westar	--	glycoside hydrolase family 2 protein; K01192 beta-mannosidase [EC:3.2.1.25] (A)	Thaumatin-like protein 1a OS=Malus domestica GN=TL1 PE=1 SV=1	Thaumatin family	BnaA01g09050D [Brassica napus]	0	0	1	0	0	0	0	0	0	0
BnaA01T0012900WE	BnaA01G0012900WE	westar	GO:0005216	hypothetical protein; K04905 potassium voltage-gated channel Eag-related subfamily H member 2 (A)	Potassium channel KAT2 OS=Arabidopsis thaliana GN=KAT2 PE=1 SV=3	Cyclic nucleotide-binding domain	inward rectifying potassium channel [Brassica rapa subsp. pekinensis]	33	27	57	42	42	55	18	29	33	29
BnaA01T0013000WE	BnaA01G0013000WE	westar	--	--	--	--	PREDICTED: uncharacterized protein LOC103856231 [Brassica rapa]	0	0	0	0	0	0	0	0	0	0
BnaA01T0013100WE	BnaA01G0013100WE	westar	GO:0004553	hypothetical protein; K19892 glucan endo-1,3-beta-glucosidase 4 [EC:3.2.1.39] (A)	Glucan endo-1,3-beta-glucosidase 11 OS=Arabidopsis thaliana GN=At1g32860 PE=1 SV=1	Glycosyl hydrolases family 17	BnaC01g10760D [Brassica napus]	0	2	12	14	6	5	4	5	0	0
BnaA01T0013200WE	BnaA01G0013200WE	westar	--	9-cis-epoxycarotenoid dioxygenase NCED2, chloroplastic-like; K09840 9-cis-epoxycarotenoid dioxygenase [EC:1.13.11.51] (A)	9-cis-epoxycarotenoid dioxygenase NCED2, chloroplastic OS=Arabidopsis thaliana GN=NCED2 PE=2 SV=1	Retinal pigment epithelial membrane protein	PREDICTED: 9-cis-epoxycarotenoid dioxygenase NCED2, chloroplastic [Brassica rapa]	0	0	0	0	0	0	0	0	0	0
BnaA01T0013300WE	BnaA01G0013300WE	westar	GO:0010181	peroxisomal (S)-2-hydroxy-acid oxidase GLO5; K11517 (S)-2-hydroxy-acid oxidase [EC:1.1.3.15] (A)	Peroxisomal (S)-2-hydroxy-acid oxidase GLO5 OS=Arabidopsis thaliana GN=GLO5 PE=1 SV=1	FMN-dependent dehydrogenase	BnaA01g09100D [Brassica napus]	2	0	0	0	0	0	1	0	0	0
BnaA01T0013400WE	BnaA01G0013400WE	westar	GO:0004252	translation factor GUF1 homolog, chloroplastic-like; K04771 serine protease Do [EC:3.4.21.107] (A)	Protease Do-like 5, chloroplastic OS=Arabidopsis thaliana GN=DEGP5 PE=1 SV=3	Trypsin-like peptidase domain	PREDICTED: protease Do-like 5, chloroplastic [Brassica rapa]	726	871	685	563	476	585	566	614	424	345
BnaA01T0013500WE	BnaA01G0013500WE	westar	--	hypothetical protein; K11086 small nuclear ribonucleoprotein B and B' (A)	Small nuclear ribonucleoprotein-associated protein B OS=Dictyostelium discoideum GN=snrpb PE=3 SV=1	LSM domain	BnaC01g10800D [Brassica napus]	96	79	96	277	193	199	88	66	138	103
BnaA01T0013600WE	BnaA01G0013600WE	westar	GO:0003723	KH domain-containing protein At4g18375; K13162 poly(rC)-binding protein 2/3/4 (A)	KH domain-containing protein At4g18375 OS=Arabidopsis thaliana GN=At4g18375 PE=2 SV=1	KH domain	PREDICTED: KH domain-containing protein At4g18375 [Brassica rapa]	61	74	71	29	40	22	74	53	53	62
BnaA01T0013700WE	BnaA01G0013700WE	westar	--	KH domain-containing protein At4g18375-like; K13162 poly(rC)-binding protein 2/3/4 (A)	F-box protein At4g18380 OS=Arabidopsis thaliana GN=At4g18380 PE=2 SV=1	F-box-like	PREDICTED: F-box protein At4g18380 [Brassica rapa]	297	284	370	136	187	193	544	474	350	440
BnaA01T0013800WE	BnaA01G0013800WE	westar	--	--	Transcription factor TCP2 OS=Arabidopsis thaliana GN=TCP2 PE=2 SV=1	TCP family transcription factor	PREDICTED: transcription factor TCP2 [Brassica rapa]	869	763	954	1593	1408	1525	739	502	1341	1106
BnaA01T0013900WE	BnaA01G0013900WE	westar	--	--	--	--	BnaA01g09170D [Brassica napus]	0	0	0	0	0	0	1	0	0	0
BnaA01T0014000WE	BnaA01G0014000WE	westar	--	--	--	--	BnaA01g09180D [Brassica napus]	34	36	29	39	40	46	39	37	38	35
BnaA01T0014100WE	BnaA01G0014100WE	westar	--	--	--	--	BnaC01g40880D [Brassica napus]	2	0	0	1	6	11	0	5	11	4
BnaA01T0014200WE	BnaA01G0014200WE	westar	--	--	--	--	BnaA01g09200D [Brassica napus]	23	12	63	934	1145	1098	492	442	1039	1327
BnaA01T0014300WE	BnaA01G0014300WE	westar	GO:0003700	adenylosuccinate lyase-like; K01756 adenylosuccinate lyase [EC:4.3.2.2] (A)	Ethylene-responsive transcription factor ERF091 OS=Arabidopsis thaliana GN=ERF091 PE=1 SV=1	AP2 domain	PREDICTED: ethylene-responsive transcription factor ERF091 [Brassica rapa]	59	64	54	32	20	47	21	37	58	31
BnaA01T0014400WE	BnaA01G0014400WE	westar	--	probable ATP-dependent RNA helicase DHX35; K13117 ATP-dependent RNA helicase DDX35 [EC:3.6.4.13] (A)	--	--	BnaA01g09240D [Brassica napus]	17	9	12	16	4	16	3	7	7	3
BnaA01T0014500WE	BnaA01G0014500WE	westar	GO:0005737	D-tyrosyl-tRNA(Tyr) deacylase-like; K07560 D-tyrosyl-tRNA(Tyr) deacylase [EC:3.1.-.-] (A)	D-tyrosyl-tRNA(Tyr) deacylase OS=Dictyostelium discoideum GN=dtd PE=3 SV=1	D-Tyr-tRNA(Tyr) deacylase	BnaA01g09250D [Brassica napus]	171	181	171	133	142	122	163	137	111	129
BnaA01T0014600WE	BnaA01G0014600WE	westar	GO:0003676	probable ATP-dependent RNA helicase DHX35; K13117 ATP-dependent RNA helicase DDX35 [EC:3.6.4.13] (A)	Probable ATP-dependent RNA helicase DHX35 OS=Homo sapiens GN=DHX35 PE=1 SV=2	Helicase conserved C-terminal domain	BnaA01g09260D [Brassica napus]	37	56	49	77	69	55	56	34	78	66
BnaA01T0014700WE	BnaA01G0014700WE	westar	GO:0000166	magnesium-chelatase subunit ChlI-1, chloroplastic-like; K03405 magnesium chelatase subunit I [EC:6.6.1.1] (A)	Magnesium-chelatase subunit ChlI-1, chloroplastic OS=Arabidopsis thaliana GN=CHLI1 PE=1 SV=1	Magnesium chelatase, subunit ChlI	BnaA01g09270D [Brassica napus]	3905	6046	3104	698	788	876	4005	6396	1802	1310
BnaA01T0014800WE	BnaA01G0014800WE	westar	--	sister chromatid cohesion 1 protein 1-like; K06670 cohesin complex subunit SCC1 (A)	Sister chromatid cohesion 1 protein 1 OS=Arabidopsis thaliana GN=SYN1 PE=2 SV=2	--	PREDICTED: uncharacterized protein LOC103856444 isoform X2 [Brassica rapa]	58	39	57	58	66	59	49	30	33	38
BnaA01T0014900WE	BnaA01G0014900WE	westar	--	--	Protein STICHEL-like 3 OS=Arabidopsis thaliana GN=At4g18820 PE=3 SV=1	--	PREDICTED: uncharacterized protein LOC103856467 [Brassica rapa]	0	0	0	0	0	0	0	1	0	0
BnaA01T0015000WE	BnaA01G0015000WE	westar	--	hypothetical protein; K09422 myb proto-oncogene protein, plant (A)	Protein STICHEL-like 3 OS=Arabidopsis thaliana GN=At4g18820 PE=3 SV=1	--	BnaA01g09310D [Brassica napus]	5	3	0	2	3	0	2	3	2	0
BnaA01T0015100WE	BnaA01G0015100WE	westar	--	--	Uncharacterized protein At4g18490 OS=Arabidopsis thaliana GN=At4g18490 PE=2 SV=3	--	PREDICTED: uncharacterized protein At4g18490-like isoform X3 [Brassica rapa]	1	4	1	10	6	2	3	5	6	4
BnaA01T0015200WE	BnaA01G0015200WE	westar	--	--	CLAVATA3/ESR (CLE)-related protein 2 OS=Arabidopsis thaliana GN=CLE2 PE=1 SV=1	--	BnaC01g10920D [Brassica napus]	0	0	0	0	0	0	0	0	0	0
BnaA01T0015300WE	BnaA01G0015300WE	westar	--	pentatricopeptide repeat-containing protein, putative; K15271 ATP-dependent DNA helicase HFM1/MER3 [EC:3.6.4.12] (A)	Pentatricopeptide repeat-containing protein At4g18520 OS=Arabidopsis thaliana GN=PCMP-A2 PE=2 SV=1	--	BnaA03g58140D [Brassica napus]	43	25	61	89	90	103	56	56	99	59
BnaA01T0015400WE	BnaA01G0015400WE	westar	--	hypothetical protein; K19995 secretory carrier-associated membrane protein (A)	--	Protein of unknown function (DUF707)	PREDICTED: uncharacterized protein LOC103856548 isoform X1 [Brassica rapa]	335	288	418	1008	803	1402	346	276	701	449
BnaA01T0015500WE	BnaA01G0015500WE	westar	--	--	--	--	PREDICTED: uncharacterized protein LOC103856573 [Brassica rapa]	0	0	4	0	0	4	3	2	8	4
BnaA01T0015600WE	BnaA01G0015600WE	westar	GO:0004806	phospholipase A(1) DAD1, chloroplastic-like; K16818 phospholipase A1 [EC:3.1.1.32] (A)	Phospholipase A1-IIgamma OS=Arabidopsis thaliana GN=DSEL PE=1 SV=1	Lipase (class 3)	PREDICTED: phospholipase A1-IIgamma-like [Brassica rapa]	13	11	7	21	6	2	1	11	12	5
BnaA01T0015700WE	BnaA01G0015700WE	westar	--	GRMZM2G047255; pherophorin like protein; K05747 Wiskott-Aldrich syndrome protein (A)	Protein CHUP1, chloroplastic OS=Arabidopsis thaliana GN=CHUP1 PE=1 SV=1	--	BnaA01g09370D [Brassica napus]	213	324	195	101	180	90	223	213	152	131
BnaA01T0015800WE	BnaA01G0015800WE	westar	--	--	--	--	BnaA01g09380D [Brassica napus]	74	32	91	479	167	459	106	74	290	248
BnaA01T0015900WE	BnaA01G0015900WE	westar	--	probable inactive dual specificity protein phosphatase-like At4g18593; K14819 dual specificity phosphatase 12 [EC:3.1.3.16 3.1.3.48] (A)	Probable inactive dual specificity protein phosphatase-like At4g18593 OS=Arabidopsis thaliana GN=At4g18593 PE=2 SV=1	Replication factor A protein 3	PREDICTED: probable inactive dual specificity protein phosphatase-like At4g18593 isoform X1 [Camelina sativa]	124	115	113	104	95	82	107	72	132	127
BnaA01T0016000WE	BnaA01G0016000WE	westar	GO:0005856	SCAR-like protein 2; K01595 phosphoenolpyruvate carboxylase [EC:4.1.1.31] (A)	Scar-like domain-containing protein WAVE 5 OS=Arabidopsis thaliana GN=WAVE5 PE=1 SV=2	--	PREDICTED: scar-like domain-containing protein WAVE 5 [Brassica rapa]	192	250	202	209	213	193	204	176	221	183
BnaA01T0016100WE	BnaA01G0016100WE	westar	--	hypothetical protein; K03036 26S proteasome regulatory subunit N6 (A)	Pollen-specific protein-like At4g18596 OS=Arabidopsis thaliana GN=At4g18596 PE=2 SV=1	Pollen proteins Ole e I like	PREDICTED: pollen-specific protein-like At4g18596 [Brassica rapa]	0	0	0	3	2	0	0	0	0	0
BnaA01T0016200WE	BnaA01G0016200WE	westar	--	--	Protein LIGHT-DEPENDENT SHORT HYPOCOTYLS 9 OS=Arabidopsis thaliana GN=LSH9 PE=1 SV=1	Protein of unknown function (DUF640)	BnaA01g09440D [Brassica napus]	0	0	0	0	0	0	0	0	0	0
BnaA01T0016300WE	BnaA01G0016300WE	westar	--	--	--	--	BnaCnng54630D [Brassica napus]	0	0	0	0	0	0	0	0	0	0
BnaA01T0016400WE	BnaA01G0016400WE	westar	--	abscisic acid receptor PYL13-like; K14496 abscisic acid receptor PYR/PYL family (A)	Abscisic acid receptor PYL13 OS=Arabidopsis thaliana GN=PYL13 PE=2 SV=1	Polyketide cyclase / dehydrase and lipid transport	BnaA01g09460D [Brassica napus]	0	0	0	0	0	0	0	0	0	0
BnaA01T0016500WE	BnaA01G0016500WE	westar	--	--	--	Protein of unknown function (DUF688)	BnaA01g09470D [Brassica napus]	61	71	19	107	63	218	45	45	57	52
BnaA01T0016600WE	BnaA01G0016600WE	westar	GO:0004672	probable serine/threonine-protein kinase NAK; K04733 interleukin-1 receptor-associated kinase 4 [EC:2.7.11.1] (A)	Probable LRR receptor-like serine/threonine-protein kinase MRH1 OS=Arabidopsis thaliana GN=MRH1 PE=2 SV=1	Leucine Rich Repeat	PREDICTED: probable LRR receptor-like serine/threonine-protein kinase MRH1 [Brassica rapa]	92	97	72	93	91	78	69	64	85	48
BnaA01T0016700WE	BnaA01G0016700WE	westar	GO:0006351	Os05g0492000; Similar to BZIP transcription factor.; K14431 transcription factor TGA (A)	Transcription factor TGA6 OS=Arabidopsis thaliana GN=TGA6 PE=1 SV=2	Seed dormancy control	BnaA01g09490D [Brassica napus]	0	0	0	1	0	1	0	0	0	0
BnaA01T0016800WE	BnaA01G0016800WE	westar	GO:0006351	--	--	Seed dormancy control	PREDICTED: uncharacterized protein LOC103856711 isoform X1 [Brassica rapa]	0	0	1	0	0	1	1	0	1	2
BnaA01T0016900WE	BnaA01G0016900WE	westar	--	hypothetical protein; K02984 small subunit ribosomal protein S3Ae (A)	Leucine-rich repeat extensin-like protein 5 OS=Arabidopsis thaliana GN=LRX5 PE=2 SV=2	Leucine rich repeat N-terminal domain	PREDICTED: leucine-rich repeat extensin-like protein 5 [Brassica rapa]	27	35	29	9	33	16	18	23	14	16
BnaA01T0017000WE	BnaA01G0017000WE	westar	--	--	--	--	BnaC01g11110D [Brassica napus]	0	0	0	0	0	0	0	0	0	0
BnaA01T0017100WE	BnaA01G0017100WE	westar	GO:0004672	CBL-interacting serine/threonine-protein kinase 12; K07198 5'-AMP-activated protein kinase, catalytic alpha subunit [EC:2.7.11.11] (A)	CBL-interacting serine/threonine-protein kinase 12 OS=Arabidopsis thaliana GN=CIPK12 PE=1 SV=1	NAF domain	PREDICTED: CBL-interacting serine/threonine-protein kinase 12 [Brassica rapa]	73	63	78	254	194	420	225	264	290	297
BnaA01T0017200WE	BnaA01G0017200WE	westar	GO:0004672	shaggy-related protein kinase eta; K14502 protein brassinosteroid insensitive 2 [EC:2.7.11.1] (A)	Shaggy-related protein kinase eta OS=Arabidopsis thaliana GN=ASK7 PE=1 SV=2	Protein kinase domain	PREDICTED: shaggy-related protein kinase eta [Brassica rapa]	481	401	492	342	358	352	412	292	269	188
BnaA01T0017200WE.1	BnaA01G0017200WE.1	NA	NA	NA	NA	NA	NA	0	0	0	0	0	0	0	20	0	0
BnaA01T0017300WE	BnaA01G0017300WE	westar	GO:0003735	60S ribosomal protein L11-2; K02868 large subunit ribosomal protein L11e (A)	60S ribosomal protein L11-2 OS=Arabidopsis thaliana GN=RPL11B PE=2 SV=2	Ribosomal protein L5	BnaC01g11160D [Brassica napus]	322	375	328	250	240	439	223	204	299	300
BnaA01T0017400WE	BnaA01G0017400WE	westar	GO:0006353	--	SAP-like protein BP-73 OS=Oryza sativa subsp. japonica GN=BP-73 PE=1 SV=1	Rho termination factor, N-terminal domain	PREDICTED: uncharacterized protein LOC103856784 isoform X1 [Brassica rapa]	169	224	147	50	78	40	322	493	116	122
BnaA01T0017500WE	BnaA01G0017500WE	westar	--	methionine aminopeptidase 1D, chloroplastic/mitochondrial; K17710 pentatricopeptide repeat domain-containing protein 1 (A)	Pentatricopeptide repeat-containing protein DOT4, chloroplastic OS=Arabidopsis thaliana GN=DOT4 PE=2 SV=1	PPR repeat	BnaA01g09560D [Brassica napus]	69	66	72	46	19	78	27	30	50	29
BnaA01T0017600WE	BnaA01G0017600WE	westar	GO:0005515	probable LRR receptor-like serine/threonine-protein kinase At3g47570; K04730 interleukin-1 receptor-associated kinase 1 [EC:2.7.11.1] (A)	Probably inactive leucine-rich repeat receptor-like protein kinase IMK2 OS=Arabidopsis thaliana GN=IMK2 PE=1 SV=1	Leucine Rich Repeat	BnaA01g09570D [Brassica napus]	14	23	6	0	5	4	21	10	6	1
BnaA01T0017700WE	BnaA01G0017700WE	westar	GO:0003682	transcription factor MYB98-like; K09422 myb proto-oncogene protein, plant (A)	Transcription factor MYB98 OS=Arabidopsis thaliana GN=MYB98 PE=2 SV=1	Myb-like DNA-binding domain	BnaA01g09580D [Brassica napus]	3	0	2	0	0	0	0	0	0	0
BnaA01T0017800WE	BnaA01G0017800WE	westar	GO:0005515	F-box/kelch-repeat protein At3g13680-like; K06174 ATP-binding cassette, sub-family E, member 1 (A)	Putative F-box protein At4g17200 OS=Arabidopsis thaliana GN=At4g17200 PE=4 SV=1	F-box domain	BnaCnng73460D [Brassica napus]	0	0	0	0	0	0	0	0	0	0
BnaA01T0017900WE	BnaA01G0017900WE	westar	GO:0005515	hypothetical protein; K13173 arginine and glutamate-rich protein 1 (A)	Putative F-box protein At3g49520 OS=Arabidopsis thaliana GN=At3g49520 PE=3 SV=1	F-box domain	PREDICTED: F-box/kelch-repeat protein At3g13680-like [Brassica rapa]	0	0	0	0	0	0	0	0	0	0
BnaA01T0018000WE	BnaA01G0018000WE	westar	GO:0003924	ras-related protein RABA1d; K07904 Ras-related protein Rab-11A (A)	Ras-related protein RABA1d OS=Arabidopsis thaliana GN=RABA1D PE=2 SV=1	Ras family	BnaA01g09620D [Brassica napus]	87	130	97	127	119	163	88	66	81	56
BnaA01T0018100WE	BnaA01G0018100WE	westar	GO:0005515	F-box/kelch-repeat protein At3g13680-like; K06174 ATP-binding cassette, sub-family E, member 1 (A)	F-box/kelch-repeat protein At3g17530 OS=Arabidopsis thaliana GN=At3g17530 PE=2 SV=2	F-box domain	BnaA01g09630D [Brassica napus]	0	0	0	0	0	0	0	0	0	0
BnaA01T0018200WE	BnaA01G0018200WE	westar	--	probable histone acetyltransferase HAC-like 2-like; K04498 E1A/CREB-binding protein [EC:2.3.1.48] (A)	Probable complex I intermediate-associated protein 30 OS=Arabidopsis thaliana GN=At1g17350 PE=1 SV=2	NAD(P)H-binding	BnaA01g09640D [Brassica napus]	597	629	553	541	419	432	943	829	969	593
BnaA01T0018300WE	BnaA01G0018300WE	westar	GO:0000166	replication factor C 37 kDa subunit (ISS); K10755 replication factor C subunit 2/4 (A)	Protein STICHEL-like 3 OS=Arabidopsis thaliana GN=At4g18820 PE=3 SV=1	DNA polymerase III subunits gamma and tau domain III	PREDICTED: protein STICHEL-like 3 isoform X1 [Brassica rapa]	386	389	426	131	238	158	415	254	317	270
BnaA01T0018400WE	BnaA01G0018400WE	westar	--	SLOW growth protein; K19589 release factor glutamine methyltransferase [EC:2.1.1.297] (A)	Pentatricopeptide repeat-containing protein At4g18840 OS=Arabidopsis thaliana GN=PCMP-E101 PE=3 SV=2	Pentatricopeptide repeat domain	PREDICTED: pentatricopeptide repeat-containing protein At4g18840 [Brassica rapa]	19	27	25	30	44	31	44	19	67	27
BnaA01T0018500WE	BnaA01G0018500WE	westar	--	uncharacterized LOC104595426; K01188 beta-glucosidase [EC:3.2.1.21] (A)	Transcription repressor OFP5 OS=Arabidopsis thaliana GN=OFP5 PE=1 SV=1	Transcriptional repressor, ovate	PREDICTED: transcription repressor OFP5 [Brassica rapa]	8	8	18	19	15	16	18	19	58	16
BnaA01T0018600WE	BnaA01G0018600WE	westar	GO:0005515	hypothetical protein; K04646 clathrin heavy chain (A)	Disease resistance-like protein CSA1 OS=Arabidopsis thaliana GN=CSA1 PE=3 SV=1	TIR domain	BnaA02g23770D [Brassica napus]	18	7	10	14	10	10	14	12	12	12
BnaA01T0018700WE	BnaA01G0018700WE	westar	GO:0003700	heat stress transcription factor A-4a-like; K09419 heat shock transcription factor, other eukaryote (A)	Heat stress transcription factor A-4a OS=Arabidopsis thaliana GN=HSFA4A PE=2 SV=1	HSF-type DNA-binding	BnaA01g09690D [Brassica napus]	57	38	77	73	29	100	103	196	36	22
BnaA01T0018800WE	BnaA01G0018800WE	westar	--	BES1/BZR1 homolog protein 2-like; K14503 brassinosteroid resistant 1/2 (A)	BES1/BZR1 homolog protein 3 OS=Arabidopsis thaliana GN=BEH3 PE=1 SV=1	BES1/BZR1 plant transcription factor, N-terminal	PREDICTED: BES1/BZR1 homolog protein 3 [Brassica rapa]	33	42	28	56	28	46	46	39	21	20
BnaA01T0018900WE	BnaA01G0018900WE	westar	GO:0005515	periodic tryptophan protein 1 homolog; K14791 periodic tryptophan protein 1 (A)	Uncharacterized WD repeat-containing protein C17D11.16 OS=Schizosaccharomyces pombe (strain 972 / ATCC 24843) GN=SPBC1711.16 PE=1 SV=1	WD domain, G-beta repeat	PREDICTED: periodic tryptophan protein 1 homolog [Brassica rapa]	182	147	192	219	178	229	145	144	311	196
BnaA01T0019000WE	BnaA01G0019000WE	westar	GO:0005215	aquaporin NIP1-2-like; K09874 aquaporin NIP (A)	Aquaporin NIP1-2 OS=Arabidopsis thaliana GN=NIP1-2 PE=2 SV=2	Major intrinsic protein	BnaA01g09720D [Brassica napus]	12	35	18	16	15	5	45	30	13	7
BnaA01T0019100WE	BnaA01G0019100WE	westar	--	--	--	Protein of unknown function (DUF1264)	PREDICTED: uncharacterized protein LOC103856937 [Brassica rapa]	0	0	0	0	0	0	0	0	0	0
BnaA01T0019200WE	BnaA01G0019200WE	westar	GO:0004112	uncharacterized LOC103421216; K11138 telomere-associated protein RIF1 (A)	Cyclic phosphodiesterase OS=Arabidopsis thaliana GN=At4g18930 PE=1 SV=1	Domain of unknown function (DUF4094)	BnaA01g09730D [Brassica napus]	495	550	527	1167	966	1158	532	427	548	495
BnaA01T0019300WE	BnaA01G0019300WE	westar	GO:0004672	probable serine/threonine-protein kinase DDB_G0271682; K06272 integrin-linked kinase [EC:2.7.11.1] (A)	Putative serine/threonine-protein kinase/receptor R831 OS=Acanthamoeba polyphaga mimivirus GN=MIMI_R831 PE=3 SV=2	Ankyrin repeats (3 copies)	mitogen activated kinase kinase kinase Raf27 [Brassica napus]	80	105	86	110	105	129	88	97	89	69
BnaA01T0019400WE	BnaA01G0019400WE	westar	GO:0003677	floral homeotic protein AGAMOUS; K09264 MADS-box transcription factor, plant (A)	Floral homeotic protein AGAMOUS OS=Arabidopsis thaliana GN=AG PE=1 SV=2	K-box region	PREDICTED: floral homeotic protein AGAMOUS isoform X1 [Brassica rapa]	0	0	1	0	0	4	0	0	0	0
BnaA01T0019400WE.1	BnaA01G0019400WE.1	NA	NA	NA	NA	NA	NA	0	0	0	0	0	0	0	0	0	0
BnaA01T0019500WE	BnaA01G0019500WE	westar	--	--	Pentatricopeptide repeat-containing protein At4g18975, chloroplastic OS=Arabidopsis thaliana GN=At4g18975 PE=2 SV=2	--	BnaA01g09770D [Brassica napus]	473	416	414	675	493	475	471	318	671	512
BnaA01T0019600WE	BnaA01G0019600WE	westar	--	--	--	Senescence regulator	BnaA01g09780D [Brassica napus]	0	0	1	5	1	1	0	0	2	0
BnaA01T0019700WE	BnaA01G0019700WE	westar	GO:0004553	probable xyloglucan endotransglucosylase/hydrolase protein 29; K08235 xyloglucan:xyloglucosyl transferase [EC:2.4.1.207] (A)	Probable xyloglucan endotransglucosylase/hydrolase protein 29 OS=Arabidopsis thaliana GN=XTH29 PE=2 SV=1	Xyloglucan endo-transglycosylase (XET) C-terminus	PREDICTED: probable xyloglucan endotransglucosylase/hydrolase protein 29 [Brassica rapa]	1	0	0	1	0	0	0	0	0	0
BnaA01T0019800WE	BnaA01G0019800WE	westar	--	vacuolar protein sorting-associated protein 25; K12189 ESCRT-II complex subunit VPS25 (A)	Vacuolar protein sorting-associated protein 25 OS=Arabidopsis thaliana GN=VPS25 PE=1 SV=1	ESCRT-II complex subunit	BnaA01g09800D [Brassica napus]	198	188	210	401	385	440	198	169	268	200
BnaA01T0019900WE	BnaA01G0019900WE	westar	GO:0003824	4CL-C; 4-coumarate--CoA ligase-like 6; K01904 4-coumarate--CoA ligase [EC:6.2.1.12] (A)	4-coumarate--CoA ligase-like 6 OS=Arabidopsis thaliana GN=4CLL6 PE=2 SV=2	AMP-binding enzyme C-terminal domain	BnaA01g09810D [Brassica napus]	49	63	47	73	73	102	51	66	59	77
BnaA01T0020000WE	BnaA01G0020000WE	westar	GO:0003677	DNA (cytosine-5)-methyltransferase CMT2; K00558 DNA (cytosine-5)-methyltransferase 1 [EC:2.1.1.37] (A)	DNA (cytosine-5)-methyltransferase CMT2 OS=Arabidopsis thaliana GN=CMT2 PE=2 SV=3	BAH domain	PREDICTED: DNA (cytosine-5)-methyltransferase CMT2 isoform X1 [Brassica rapa]	240	190	220	0	96	97	115	243	66	84
BnaA01T0020000WE.1	BnaA01G0020000WE.1	NA	NA	NA	NA	NA	NA	0	96	0	55	0	0	117	0	20	0
BnaA01T0020100WE	BnaA01G0020100WE	westar	GO:0005515	serine/threonine protein kinase; K10779 transcriptional regulator ATRX [EC:3.6.4.12] (A)	Protein ENHANCED DISEASE RESISTANCE 2 OS=Arabidopsis thaliana GN=EDR2 PE=2 SV=1	START domain	PREDICTED: protein ENHANCED DISEASE RESISTANCE 2 [Brassica rapa]	307	307	352	847	467	740	323	217	479	314
BnaA01T0020200WE	BnaA01G0020200WE	westar	GO:0005515	putative disease resistance protein At4g19050; K06685 MOB kinase activator 1 (A)	Putative disease resistance protein At4g19050 OS=Arabidopsis thaliana GN=At4g19050 PE=3 SV=2	Leucine Rich Repeat	PREDICTED: putative disease resistance protein At4g19050 [Brassica rapa]	187	199	231	251	229	77	246	160	177	95
BnaA01T0020300WE	BnaA01G0020300WE	westar	GO:0043531	diacylglycerol kinase 5-like; K00901 diacylglycerol kinase (ATP) [EC:2.7.1.107] (A)	Probable disease resistance protein At4g19060 OS=Arabidopsis thaliana GN=At4g19060 PE=2 SV=2	NB-ARC domain	PREDICTED: probable disease resistance protein At4g19060 [Brassica rapa]	99	103	146	142	106	31	150	85	94	40
BnaA01T0020400WE	BnaA01G0020400WE	westar	GO:0008168	probable methyltransferase PMT28; K16302 metal transporter CNNM (A)	Probable methyltransferase PMT21 OS=Arabidopsis thaliana GN=ERD3 PE=2 SV=1	Putative S-adenosyl-L-methionine-dependent methyltransferase	PREDICTED: probable methyltransferase PMT21 [Brassica rapa]	662	752	655	656	766	825	564	449	335	267
BnaA01T0020500WE	BnaA01G0020500WE	westar	--	--	--	--	PREDICTED: uncharacterized protein LOC103857136 [Brassica rapa]	496	416	498	671	506	649	377	365	480	364
BnaA01T0020600WE	BnaA01G0020600WE	westar	GO:0005515	ankyrin; K06694 26S proteasome non-ATPase regulatory subunit 10 (A)	Putative ankyrin repeat protein RF_0381 OS=Rickettsia felis (strain ATCC VR-1525 / URRWXCal2) GN=RF_0381 PE=3 SV=1	Ankyrin repeats (3 copies)	BnaA01g09880D [Brassica napus]	176	160	174	214	218	258	213	206	200	265
BnaA01T0020700WE	BnaA01G0020700WE	westar	--	--	--	Tetratricopeptide repeat	BnaA01g09890D [Brassica napus]	2790	2275	2804	6034	4380	5080	3387	2257	8921	6302
BnaA01T0020800WE	BnaA01G0020800WE	westar	--	probable carotenoid cleavage dioxygenase 4, chloroplastic; K09840 9-cis-epoxycarotenoid dioxygenase [EC:1.13.11.51] (A)	Probable carotenoid cleavage dioxygenase 4, chloroplastic OS=Arabidopsis thaliana GN=CCD4 PE=1 SV=1	Retinal pigment epithelial membrane protein	BnaA01g09900D [Brassica napus]	15147	10435	19089	24735	13809	15659	28793	18654	49271	45071
BnaA01T0020900WE	BnaA01G0020900WE	westar	GO:0016787	hypothetical protein; K01510 apyrase [EC:3.6.1.5] (A)	Probable apyrase 7 OS=Arabidopsis thaliana GN=APY7 PE=2 SV=1	GDA1/CD39 (nucleoside phosphatase) family	BnaA01g09910D [Brassica napus]	201	210	230	128	170	137	289	219	298	243
BnaA01T0021000WE	BnaA01G0021000WE	westar	GO:0016020	probable fructose-bisphosphate aldolase 3, chloroplastic; K01623 fructose-bisphosphate aldolase, class I [EC:4.1.2.13] (A)	WAT1-related protein At4g19185 OS=Arabidopsis thaliana GN=At4g19185 PE=2 SV=1	EamA-like transporter family	PREDICTED: WAT1-related protein At4g19185 isoform X1 [Brassica rapa]	184	166	190	219	168	219	149	102	164	141
BnaA01T0021100WE	BnaA01G0021100WE	westar	--	uncharacterized zinc finger CCHC domain-containing protein At4g19190; K06066 CBF1 interacting corepressor (A)	Uncharacterized zinc finger CCHC domain-containing protein At4g19190 OS=Arabidopsis thaliana GN=At4g19190 PE=2 SV=1	Zinc knuckle	PREDICTED: uncharacterized zinc finger CCHC domain-containing protein At4g19190 [Brassica rapa]	218	162	193	245	282	296	246	171	313	311
BnaA01T0021200WE	BnaA01G0021200WE	westar	--	anxa11; annexin max4; K17095 annexin A7/11 (A)	Glycine-rich protein A3 OS=Daucus carota PE=2 SV=1	--	PREDICTED: glycine-rich protein A3-like [Brassica rapa]	212	237	271	492	655	804	330	232	192	187
BnaA01T0021300WE	BnaA01G0021300WE	westar	GO:0006367	transcription initiation factor IIE subunit alpha-like; K03136 transcription initiation factor TFIIE subunit alpha (A)	General transcription factor IIE subunit 1 OS=Dictyostelium discoideum GN=gtf2e1-1 PE=3 SV=1	TFIIE alpha subunit	PREDICTED: uncharacterized protein LOC103857238 isoform X2 [Brassica rapa]	0	1	2	0	0	0	1	3	1	1
BnaA01T0021400WE	BnaA01G0021400WE	westar	GO:0005673	general transcription factor IIE subunit 2; K03137 transcription initiation factor TFIIE subunit beta (A)	Transcription initiation factor IIE subunit beta OS=Schizosaccharomyces pombe (strain 972 / ATCC 24843) GN=tfa2 PE=1 SV=2	--	BnaA01g09960D [Brassica napus]	0	0	0	0	0	0	0	0	0	0
BnaA01T0021500WE	BnaA01G0021500WE	westar	GO:0005506	abscisic acid 8'-hydroxylase 1-like; K09843 (+)-abscisic acid 8'-hydroxylase [EC:1.14.13.93] (A)	Abscisic acid 8'-hydroxylase 1 OS=Arabidopsis thaliana GN=CYP707A1 PE=2 SV=1	Cytochrome P450	BnaAnng27240D [Brassica napus]	0	2	1	2	5	5	0	0	0	0
BnaA01T0021600WE	BnaA01G0021600WE	westar	--	--	--	--	BnaAnng35050D [Brassica napus]	155	156	168	255	298	269	182	108	222	229
BnaA01T0021700WE	BnaA01G0021700WE	westar	--	uncharacterized LOC103861045; K18749 protein LSM14 (A)	--	Scd6-like Sm domain	PREDICTED: uncharacterized protein LOC103864162 [Brassica rapa]	0	0	0	0	0	0	0	2	0	0
BnaA01T0021800WE	BnaA01G0021800WE	westar	--	--	--	--	BnaC04g26420D [Brassica napus]	10	12	14	14	21	14	4	3	15	8
BnaA01T0021900WE	BnaA01G0021900WE	westar	--	protein decapping 5-like; K18749 protein LSM14 (A)	Decapping 5-like protein OS=Arabidopsis thaliana GN=DCP5-L PE=2 SV=1	Scd6-like Sm domain	BnaC01g11680D [Brassica napus]	0	0	0	0	0	0	0	0	0	0
BnaA01T0022000WE	BnaA01G0022000WE	westar	GO:0005515	hypothetical protein; K14050 geranylgeranyl transferase type-2 subunit alpha [EC:2.5.1.60] (A)	Putative F-box/kelch-repeat protein At4g19330 OS=Arabidopsis thaliana GN=At4g19330 PE=4 SV=1	F-box domain	BnaCnng65110D [Brassica napus]	0	0	0	0	0	0	0	0	0	0
BnaA01T0022100WE	BnaA01G0022100WE	westar	--	uncharacterized LOC103861045; K18749 protein LSM14 (A)	--	--	PREDICTED: uncharacterized protein LOC103864162 [Brassica rapa]	0	1	1	0	1	5	3	0	1	1
BnaA01T0022200WE	BnaA01G0022200WE	westar	--	hypothetical protein; K18749 protein LSM14 (A)	Decapping 5-like protein OS=Arabidopsis thaliana GN=DCP5-L PE=2 SV=1	Scd6-like Sm domain	BnaC01g11680D [Brassica napus]	0	0	0	0	0	0	0	0	0	0
BnaA01T0022300WE	BnaA01G0022300WE	westar	GO:0005515	hypothetical protein; K14050 geranylgeranyl transferase type-2 subunit alpha [EC:2.5.1.60] (A)	Putative F-box/kelch-repeat protein At4g19330 OS=Arabidopsis thaliana GN=At4g19330 PE=4 SV=1	F-box domain	BnaCnng65110D [Brassica napus]	0	0	0	0	0	0	0	0	0	0
BnaA01T0022400WE	BnaA01G0022400WE	westar	--	--	--	Protein of unknown function (DUF1218)	PREDICTED: uncharacterized protein LOC103857326 [Brassica rapa]	4	0	8	4	0	2	5	3	0	0
BnaA01T0022500WE	BnaA01G0022500WE	westar	GO:0016614	long-chain-alcohol oxidase FAO4A-like; K17756 long-chain-alcohol oxidase [EC:1.1.3.20] (A)	Long-chain-alcohol oxidase FAO4A OS=Arabidopsis thaliana GN=FAO4A PE=3 SV=2	GMC oxidoreductase	PREDICTED: long-chain-alcohol oxidase FAO4A [Brassica rapa]	0	0	0	0	0	0	0	0	0	0
BnaA01T0022600WE	BnaA01G0022600WE	westar	--	--	--	Uncharacterized protein family, UPF0114	PREDICTED: uncharacterized protein LOC103857348 [Brassica rapa]	704	707	670	3892	3931	4256	362	286	1214	848
BnaA01T0022700WE	BnaA01G0022700WE	westar	GO:0003779	hypothetical protein; K19882 O-palmitoleoyl-L-serine hydrolase [EC:3.1.1.98] (A)	--	Profilin	BnaA01g09980D [Brassica napus]	113	139	85	77	98	59	88	94	60	72
BnaA01T0022800WE	BnaA01G0022800WE	westar	--	pectin acetylesterase 7-like; K19882 O-palmitoleoyl-L-serine hydrolase [EC:3.1.1.98] (A)	Pectin acetylesterase 7 OS=Arabidopsis thaliana GN=PAE7 PE=2 SV=1	Pectinacetylesterase	BnaA01g09990D [Brassica napus]	265	309	228	258	232	138	328	201	241	144
BnaA01T0022900WE	BnaA01G0022900WE	westar	--	pectin acetylesterase 8-like; K19882 O-palmitoleoyl-L-serine hydrolase [EC:3.1.1.98] (A)	Pectin acetylesterase 8 OS=Arabidopsis thaliana GN=PAE8 PE=2 SV=1	Pectinacetylesterase	BnaA01g10000D [Brassica napus]	235	179	168	1770	827	790	317	223	511	221
BnaA01T0022900WE.1	BnaA01G0022900WE.1	NA	NA	NA	NA	NA	NA	97	97	225	659	128	397	234	207	312	278
BnaA01T0022900WE.2	BnaA01G0022900WE.2	NA	NA	NA	NA	NA	NA	5	6	6	175	56	42	32	25	34	42
BnaA01T0023000WE	BnaA01G0023000WE	westar	--	--	--	--	BnaA01g10010D [Brassica napus]	0	0	0	0	0	0	0	0	0	0
BnaA01T0023100WE	BnaA01G0023100WE	westar	--	hypothetical protein; K14794 ribosomal RNA-processing protein 12 (A)	Protein NUCLEAR FUSION DEFECTIVE 4 OS=Arabidopsis thaliana GN=NFD4 PE=3 SV=1	Nodulin-like	PREDICTED: uncharacterized protein LOC103857403 [Brassica rapa]	60	99	84	81	78	34	257	320	235	176
BnaA01T0023200WE	BnaA01G0023200WE	westar	GO:0009058	N-acetylglucosaminyl-phosphatidylinositol biosynthetic protein; K03857 phosphatidylinositol glycan, class A [EC:2.4.1.198] (A)	Uncharacterized glycosyltransferase MJ1607 OS=Methanocaldococcus jannaschii (strain ATCC 43067 / DSM 2661 / JAL-1 / JCM 10045 / NBRC 100440) GN=MJ1607 PE=3 SV=1	Glycosyltransferase Family 4	BnaA01g10030D [Brassica napus]	4	1	9	1	0	0	5	4	0	0
BnaA01T0023300WE	BnaA01G0023300WE	westar	GO:0005515	RRS1; disease resistance protein RRS1; K16225 probable WRKY transcription factor 52 (A)	Disease resistance protein RRS1 OS=Arabidopsis thaliana GN=RRS1 PE=1 SV=1	Zinc finger C-x8-C-x5-C-x3-H type (and similar)	BnaA01g10040D [Brassica napus]	233	206	170	167	212	161	146	110	255	180
BnaA01T0023400WE	BnaA01G0023400WE	westar	--	--	--	--	BnaA01g10040D [Brassica napus]	4	15	7	9	1	7	6	7	4	11
BnaA01T0023500WE	BnaA01G0023500WE	westar	GO:0042147	vacuolar protein sorting-associated protein 54, chloroplastic-like; K17600 vacuolar protein sorting-associated protein 54 (A)	Vacuolar protein sorting-associated protein 54, chloroplastic OS=Arabidopsis thaliana GN=VPS54 PE=1 SV=1	Vacuolar-sorting protein 54, of GARP complex	PREDICTED: vacuolar protein sorting-associated protein 54, chloroplastic [Brassica rapa]	417	428	427	336	411	430	363	242	426	284
BnaA01T0023600WE	BnaA01G0023600WE	westar	--	iron-sulfur protein NUBPL-like; K03593 ATP-binding protein involved in chromosome partitioning (A)	Iron-sulfur protein NUBPL OS=Dictyostelium discoideum GN=nubpl PE=3 SV=1	ATPase MipZ	BnaA01g10060D [Brassica napus]	104	97	113	186	148	125	130	87	179	173
BnaA01T0023700WE	BnaA01G0023700WE	westar	GO:0000079	cyclin-T1-2; K15188 cyclin T (A)	Cyclin-T1-2 OS=Arabidopsis thaliana GN=CYCT1-2 PE=2 SV=2	Cyclin, N-terminal domain	BnaA01g10070D [Brassica napus]	103	115	96	18	19	8	75	86	51	77
BnaA01T0023800WE	BnaA01G0023800WE	westar	GO:0000079	cyclin-T1-4-like; K15188 cyclin T (A)	Cyclin-T1-4 OS=Arabidopsis thaliana GN=CYCT1-4 PE=1 SV=1	Cyclin, N-terminal domain	BnaA01g10100D [Brassica napus]	485	436	540	696	573	697	522	464	594	573
BnaA01T0023900WE	BnaA01G0023900WE	westar	--	hypothetical protein; K07889 Ras-related protein Rab-5C (A)	Ras-related protein RABF2b OS=Arabidopsis thaliana GN=RABF2B PE=1 SV=1	--	PREDICTED: ras-related protein RABF2b [Brassica rapa]	0	0	0	0	0	0	0	0	0	0
BnaA01T0024000WE	BnaA01G0024000WE	westar	--	--	--	--	BnaA01g10130D [Brassica napus]	4	7	3	2	0	8	7	1	6	9
BnaA01T0024100WE	BnaA01G0024100WE	westar	--	--	--	--	BnaA01g10140D [Brassica napus]	22	34	37	43	28	40	24	23	39	26
BnaA01T0024200WE	BnaA01G0024200WE	westar	GO:0003924	hypothetical protein; K07889 Ras-related protein Rab-5C (A)	Ras-related protein RABF2b OS=Arabidopsis thaliana GN=RABF2B PE=1 SV=1	Ras family	BnaA01g10160D [Brassica napus]	214	214	163	195	238	243	154	259	169	115
BnaA01T0024200WE.1	BnaA01G0024200WE.1	NA	NA	NA	NA	NA	NA	30	26	44	8	37	52	52	5	7	18
BnaA01T0024300WE	BnaA01G0024300WE	westar	GO:0016021	--	Transmembrane protein 56 OS=Mus musculus GN=Tmem56 PE=2 SV=1	TLC domain	BnaA01g10170D [Brassica napus]	0	0	0	1	0	0	0	0	0	0
BnaA01T0024400WE	BnaA01G0024400WE	westar	--	--	--	--	BnaA01g10180D [Brassica napus]	0	0	0	0	0	0	0	0	0	0
BnaA01T0024500WE	BnaA01G0024500WE	westar	--	hypothetical protein; K15032 mTERF domain-containing protein, mitochondrial (A)	--	mTERF	PREDICTED: uncharacterized protein LOC103857647 [Brassica rapa]	46	35	43	11	26	16	36	30	31	45
BnaA01T0024600WE	BnaA01G0024600WE	westar	GO:0003682	snRNA-activating protein complex subunit 4-like; K09422 myb proto-oncogene protein, plant (A)	Myb-like protein L OS=Dictyostelium discoideum GN=mybL PE=3 SV=1	Myb-like DNA-binding domain	BnaA01g10210D [Brassica napus]	0	1	0	5	0	0	0	0	1	0
BnaA01T0024700WE	BnaA01G0024700WE	westar	GO:0005515	regulatory protein NPR4-like; K14508 regulatory protein NPR1 (A)	Regulatory protein NPR4 OS=Arabidopsis thaliana GN=NPR4 PE=1 SV=1	Domain of unknown function (DUF3420)	BnaA01g10220D [Brassica napus]	378	326	325	236	219	309	301	296	195	165
BnaA01T0024800WE	BnaA01G0024800WE	westar	GO:0005515	uncharacterized LOC103501923; K11968 ariadne-1 [EC:2.3.2.27] (A)	Probable E3 ubiquitin-protein ligase RNF217 OS=Xenopus laevis GN=rnf217 PE=2 SV=1	Zinc finger, C3HC4 type (RING finger)	BnaA01g10230D [Brassica napus]	515	496	470	461	413	540	413	364	311	230
BnaA01T0024900WE	BnaA01G0024900WE	westar	GO:0016020	fe(2+) transport protein 2; K14709 solute carrier family 39 (zinc transporter), member 1/2/3 (A)	Fe(2+) transport protein 2 OS=Arabidopsis thaliana GN=IRT2 PE=1 SV=1	ZIP Zinc transporter	BnaA01g10240D [Brassica napus]	0	0	0	1	0	0	0	0	0	0
BnaA01T0025000WE	BnaA01G0025000WE	westar	GO:0016020	fe(2+) transport protein 1-like; K14709 solute carrier family 39 (zinc transporter), member 1/2/3 (A)	Fe(2+) transport protein 1 OS=Arabidopsis thaliana GN=IRT1 PE=1 SV=2	ZIP Zinc transporter	PREDICTED: fe(2+) transport protein 1-like [Brassica rapa]	0	0	0	0	0	0	6	4	0	0
BnaA01T0025100WE	BnaA01G0025100WE	westar	GO:0016020	fe(2+) transport protein 1-like; K14709 solute carrier family 39 (zinc transporter), member 1/2/3 (A)	Fe(2+) transport protein 1 OS=Arabidopsis thaliana GN=IRT1 PE=1 SV=2	ZIP Zinc transporter	PREDICTED: fe(2+) transport protein 1-like [Brassica rapa]	0	0	0	0	0	0	0	0	0	0
BnaA01T0025200WE	BnaA01G0025200WE	westar	GO:0016020	fe(2+) transport protein 1-like; K14709 solute carrier family 39 (zinc transporter), member 1/2/3 (A)	Fe(2+) transport protein 1 OS=Arabidopsis thaliana GN=IRT1 PE=1 SV=2	ZIP Zinc transporter	BnaA01g35020D [Brassica napus]	0	0	0	0	0	0	0	0	0	0
BnaA01T0025300WE	BnaA01G0025300WE	westar	GO:0016020	fe(2+) transport protein 1-like; K14709 solute carrier family 39 (zinc transporter), member 1/2/3 (A)	Fe(2+) transport protein 1 OS=Arabidopsis thaliana GN=IRT1 PE=1 SV=2	ZIP Zinc transporter	BnaCnng65140D [Brassica napus]	0	0	0	0	0	0	1	0	0	0
BnaA01T0025400WE	BnaA01G0025400WE	westar	GO:0016020	fe(2+) transport protein 1-like; K14709 solute carrier family 39 (zinc transporter), member 1/2/3 (A)	Fe(2+) transport protein 1 OS=Arabidopsis thaliana GN=IRT1 PE=1 SV=2	ZIP Zinc transporter	PREDICTED: fe(2+) transport protein 1-like [Brassica rapa]	0	0	0	0	0	0	0	0	0	0
BnaA01T0025500WE	BnaA01G0025500WE	westar	GO:0016020	fe(2+) transport protein 1-like; K14709 solute carrier family 39 (zinc transporter), member 1/2/3 (A)	Fe(2+) transport protein 1 OS=Arabidopsis thaliana GN=IRT1 PE=1 SV=2	ZIP Zinc transporter	BnaA01g35010D [Brassica napus]	0	0	0	0	0	0	0	0	0	0
BnaA01T0025600WE	BnaA01G0025600WE	westar	GO:0016020	fe(2+) transport protein 1-like; K14709 solute carrier family 39 (zinc transporter), member 1/2/3 (A)	Fe(2+) transport protein 1 OS=Arabidopsis thaliana GN=IRT1 PE=1 SV=2	ZIP Zinc transporter	hypothetical protein EUTSA_v10025627mg [Eutrema salsugineum]	0	0	0	0	0	0	0	0	0	0
BnaA01T0025700WE	BnaA01G0025700WE	westar	GO:0005515	E3 ubiquitin-protein ligase BOI-like; K19042 E3 ubiquitin-protein ligase BOI and related proteins [EC:2.3.2.27] (A)	E3 ubiquitin-protein ligase BOI OS=Arabidopsis thaliana GN=BOI PE=1 SV=1	Zinc finger, C3HC4 type (RING finger)	PREDICTED: E3 ubiquitin-protein ligase BOI [Brassica rapa]	42	26	28	70	61	39	31	37	84	70
BnaA01T0025800WE	BnaA01G0025800WE	westar	GO:0006520	bifunctional aspartokinase/homoserine dehydrogenase 2, chloroplastic-like; K12524 bifunctional aspartokinase / homoserine dehydrogenase 1 [EC:2.7.2.4 1.1.1.3] (A)	Bifunctional aspartokinase/homoserine dehydrogenase 2, chloroplastic OS=Arabidopsis thaliana GN=AKHSDH2 PE=1 SV=1	ACT domain	BnaA01g34990D [Brassica napus]	794	999	741	621	398	545	529	403	825	403
BnaA01T0025900WE	BnaA01G0025900WE	westar	GO:0004553	chitotriosidase-1-like; K01183 chitinase [EC:3.2.1.14] (A)	Chitotriosidase-1 OS=Homo sapiens GN=CHIT1 PE=1 SV=1	Glycosyl hydrolases family 18	BnaA01g34980D [Brassica napus]	0	1	0	1	8	9	4	2	2	2
BnaA01T0026000WE	BnaA01G0026000WE	westar	--	Cysteine/Histidine-rich C1 domain family protein, putative; K16219 protein N-terminal methyltransferase [EC:2.1.1.244] (A)	Protein PHLOEM PROTEIN 2-LIKE A1 OS=Arabidopsis thaliana GN=PP2A1 PE=2 SV=1	Phloem protein 2	BnaA01g34970D [Brassica napus]	2874	2649	3956	5118	3842	3013	3945	1727	4065	1522
BnaA01T0026100WE	BnaA01G0026100WE	westar	--	Cysteine/Histidine-rich C1 domain family protein, putative; K16219 protein N-terminal methyltransferase [EC:2.1.1.244] (A)	Protein PHLOEM PROTEIN 2-LIKE A2 OS=Arabidopsis thaliana GN=PP2A2 PE=2 SV=1	Phloem protein 2	BnaA01g10260D [Brassica napus]	12	12	3	4	11	3	5	13	7	5
BnaA01T0026200WE	BnaA01G0026200WE	westar	GO:0006629	hypothetical protein; K06129 lysophospholipase III [EC:3.1.1.5] (A)	Lecithin-cholesterol acyltransferase-like 4 OS=Arabidopsis thaliana GN=LCAT4 PE=1 SV=1	Lecithin:cholesterol acyltransferase	BnaA01g10270D [Brassica napus]	445	450	425	1293	919	986	485	306	878	596
BnaA01T0026300WE	BnaA01G0026300WE	westar	GO:0000398	pre-mRNA-processing-splicing factor 8-like; K12856 pre-mRNA-processing factor 8 (A)	Pre-mRNA-processing-splicing factor 8 OS=Mus musculus GN=Prpf8 PE=1 SV=2	JAB1/Mov34/MPN/PAD-1 ubiquitin protease	PREDICTED: pre-mRNA-processing-splicing factor 8-like [Brassica rapa]	295	253	269	255	253	184	251	175	454	321
BnaA01T0026400WE	BnaA01G0026400WE	westar	--	pentatricopeptide repeat-containing protein At1g63330-like; K17964 leucine-rich PPR motif-containing protein, mitochondrial (A)	Pentatricopeptide repeat-containing protein At4g19890 OS=Arabidopsis thaliana GN=At4g19890 PE=2 SV=1	Pentatricopeptide repeat domain	PREDICTED: pentatricopeptide repeat-containing protein At4g19890 [Brassica rapa]	11	4	9	6	4	7	1	6	4	9
BnaA01T0026500WE	BnaA01G0026500WE	westar	--	UDP-D-xylose:L-fucose alpha-1,3-D-xylosyltransferase MGP4-like; K11714 rhamnogalacturonan II specific xylosyltransferase [EC:2.4.2.-] (A)	Uncharacterized protein At4g15970 OS=Arabidopsis thaliana GN=At4g15970 PE=2 SV=1	Nucleotide-diphospho-sugar transferase	BnaA01g10320D [Brassica napus]	0	0	0	1	0	1	0	0	0	0
BnaA01T0026600WE	BnaA01G0026600WE	westar	--	--	--	--	BnaA01g10330D [Brassica napus]	0	0	0	0	0	0	0	0	0	0
BnaA01T0026700WE	BnaA01G0026700WE	westar	GO:0008080	--	Uncharacterized N-acetyltransferase ycf52 OS=Pyropia yezoensis GN=ycf52 PE=3 SV=1	Acetyltransferase (GNAT) family	BnaA01g10340D [Brassica napus]	342	389	327	85	160	131	349	326	236	207
BnaA01T0026800WE	BnaA01G0026800WE	westar	GO:0008270	protein FAR1-RELATED SEQUENCE 6; K17604 zinc finger SWIM domain-containing protein 3 (A)	Protein FAR1-RELATED SEQUENCE 1 OS=Arabidopsis thaliana GN=FRS1 PE=1 SV=1	SWIM zinc finger	PREDICTED: protein FAR1-RELATED SEQUENCE 1 isoform X2 [Brassica rapa]	294	202	274	498	386	526	183	146	328	217
BnaA01T0026900WE	BnaA01G0026900WE	westar	--	--	--	VQ motif	BnaA01g10350D [Brassica napus]	0	0	0	0	0	0	0	0	0	0
BnaA01T0027000WE	BnaA01G0027000WE	westar	GO:0003676	RNA binding protein, putative; K13195 cold-inducible RNA-binding protein (A)	Glycine-rich RNA-binding protein 4, mitochondrial OS=Arabidopsis thaliana GN=RBG4 PE=2 SV=1	RNA recognition motif. (a.k.a. RRM, RBD, or RNP domain)	BnaA01g10370D [Brassica napus]	321	313	293	336	328	410	238	226	324	244
BnaA01T0027100WE	BnaA01G0027100WE	westar	GO:0005515	--	Polygalacturonase QRT3 OS=Arabidopsis thaliana GN=QRT3 PE=2 SV=1	Right handed beta helix region	PREDICTED: polygalacturonase QRT3 [Brassica rapa]	0	0	0	0	2	0	0	0	0	2
BnaA01T0027200WE	BnaA01G0027200WE	westar	--	--	Polygalacturonase QRT3 OS=Arabidopsis thaliana GN=QRT3 PE=2 SV=1	Pectate lyase superfamily protein	BnaA01g10390D [Brassica napus]	2	4	0	2	2	2	5	1	3	3
BnaA01T0027300WE	BnaA01G0027300WE	westar	--	uncharacterized LOC106437247; K13144 integrator complex subunit 7 (A)	Integrator complex subunit 7 homolog OS=Dictyostelium discoideum GN=ints7 PE=3 SV=1	--	BnaA01g10400D [Brassica napus]	12	29	26	54	48	31	22	21	38	24
BnaA01T0027400WE	BnaA01G0027400WE	westar	--	hypothetical protein; K17964 leucine-rich PPR motif-containing protein, mitochondrial (A)	Pentatricopeptide repeat-containing protein At4g20090 OS=Arabidopsis thaliana GN=EMB1025 PE=3 SV=1	PPR repeat	BnaA01g10410D [Brassica napus]	34	35	36	29	20	40	43	22	36	14
BnaA01T0027500WE	BnaA01G0027500WE	westar	--	vacuolar sorting receptor; K15151 mediator of RNA polymerase II transcription subunit 10 (A)	Vacuolar-sorting receptor 7 OS=Arabidopsis thaliana GN=VSR7 PE=2 SV=2	Complement Clr-like EGF-like	BnaA01g10420D [Brassica napus]	68	51	55	372	160	359	49	41	43	27
BnaA01T0027600WE	BnaA01G0027600WE	westar	GO:0004672	LRR receptor-like serine/threonine-protein kinase FLS2; K13420 LRR receptor-like serine/threonine-protein kinase FLS2 [EC:2.7.11.1] (A)	LRR receptor-like serine/threonine-protein kinase GSO1 OS=Arabidopsis thaliana GN=GSO1 PE=2 SV=1	Leucine rich repeat N-terminal domain	PREDICTED: LRR receptor-like serine/threonine-protein kinase GSO1 [Brassica rapa]	0	0	0	0	0	0	0	0	0	0
BnaA01T0027700WE	BnaA01G0027700WE	westar	--	--	--	--	BnaA01g10440D [Brassica napus]	0	0	0	0	0	0	0	0	0	0
BnaA01T0027800WE	BnaA01G0027800WE	westar	GO:0005515	uncharacterized LOC105050464; K01931 protein neuralized [EC:2.3.2.27] (A)	Protein neuralized OS=Drosophila melanogaster GN=neur PE=1 SV=2	Zinc finger, C3HC4 type (RING finger)	PREDICTED: transcriptional regulator ATRX isoform X1 [Brassica rapa]	0	0	0	0	0	0	0	0	0	0
BnaA01T0027900WE	BnaA01G0027900WE	westar	--	--	--	Glycosyltransferase family 92	BnaA01g10460D [Brassica napus]	56	83	44	25	86	45	126	136	133	118
BnaA01T0028000WE	BnaA01G0028000WE	westar	--	histone H3-like centromeric protein HTR12; K11253 histone H3 (A)	--	--	BnaA01g10470D [Brassica napus]	5	12	8	0	2	1	2	1	12	8
BnaA01T0028100WE	BnaA01G0028100WE	westar	GO:0005506	CYP71A13; K11868 indoleacetaldoxime dehydratase [EC:4.99.1.6] (A)	Putative cytochrome P450 71A28 OS=Arabidopsis thaliana GN=CYP71A28 PE=3 SV=2	Cytochrome P450	BnaA01g10480D [Brassica napus]	11	15	11	2	4	0	4	15	3	2
BnaA01T0028200WE	BnaA01G0028200WE	westar	GO:0000287	sesquiterpene synthase; K15799 (+)-alpha-barbatene/beta-chamigrene/thujopsene synthase [EC:4.2.3.69 4.2.3.78 4.2.3.79] (A)	Putative terpenoid synthase 7 OS=Arabidopsis thaliana GN=TPS07 PE=3 SV=2	Terpene synthase, N-terminal domain	BnaA01g35040D [Brassica napus]	0	0	0	0	0	0	0	0	0	0
BnaA01T0028300WE	BnaA01G0028300WE	westar	GO:0046658	--	Plasma membrane-associated cation-binding protein 1 OS=Arabidopsis thaliana GN=PCAP1 PE=1 SV=1	DREPP plasma membrane polypeptide	BnaA01g35060D [Brassica napus]	846	643	927	3470	2163	3327	1157	784	1875	1523
BnaA01T0028400WE	BnaA01G0028400WE	westar	GO:0004672	receptor protein kinase CLAVATA1; K00924 [EC:2.7.1.-] (A)	Leucine-rich repeat receptor-like serine/threonine-protein kinase BAM3 OS=Arabidopsis thaliana GN=BAM3 PE=2 SV=3	Leucine rich repeat N-terminal domain	PREDICTED: leucine-rich repeat receptor-like serine/threonine-protein kinase BAM3 [Brassica rapa]	147	180	151	76	77	34	67	72	46	31
BnaA01T0028500WE	BnaA01G0028500WE	westar	--	replication protein A 70 kDa DNA-binding subunit A-like; K07466 replication factor A1 (A)	--	--	BnaAnng39340D [Brassica napus]	0	0	0	0	0	0	0	0	0	0
BnaA01T0028600WE	BnaA01G0028600WE	westar	GO:0005634	transcription initiation factor TFIID subunit 11-like; K03135 transcription initiation factor TFIID subunit 11 (A)	Transcription initiation factor TFIID subunit 11 OS=Arabidopsis thaliana GN=TAF11 PE=1 SV=1	hTAFII28-like protein conserved region	BnaA01g10490D [Brassica napus]	75	62	63	157	124	147	76	41	147	94
BnaA01T0028700WE	BnaA01G0028700WE	westar	--	--	--	Protein of unknown function (DUF1639)	PREDICTED: serine/threonine-protein kinase pakA-like isoform X2 [Brassica rapa]	92	117	110	134	144	158	119	90	88	76
BnaA01T0028800WE	BnaA01G0028800WE	westar	GO:0004222	membrane-bound transcription factor site-2 protease; K07765 S2P endopeptidase [EC:3.4.24.85] (A)	Membrane-bound transcription factor site-2 protease homolog OS=Arabidopsis thaliana GN=S2P PE=2 SV=2	Peptidase family M50	PREDICTED: membrane-bound transcription factor site-2 protease isoform X1 [Brassica rapa]	74	80	44	101	109	108	61	74	104	98
BnaA01T0028900WE	BnaA01G0028900WE	westar	--	--	--	--	BnaC07g18660D [Brassica napus]	2	2	0	0	0	0	2	0	0	0
BnaA01T0029000WE	BnaA01G0029000WE	westar	GO:0003883	CTP synthase; K01937 CTP synthase [EC:6.3.4.2] (A)	CTP synthase 2 OS=Xenopus laevis GN=ctps2 PE=2 SV=1	Glutamine amidotransferase class-I	PREDICTED: CTP synthase [Brassica rapa]	496	526	596	2490	2390	1188	168	49	172	64
BnaA01T0029100WE	BnaA01G0029100WE	westar	GO:0005634	ribonuclease H2 subunit B; K10744 ribonuclease H2 subunit B (A)	Alpha-ketoglutarate-dependent dioxygenase alkB homolog 6 OS=Xenopus laevis GN=alkbh6 PE=2 SV=1	2OG-Fe(II) oxygenase superfamily	BnaA01g10540D [Brassica napus]	6	9	10	30	38	20	9	19	21	9
BnaA01T0029200WE	BnaA01G0029200WE	westar	GO:0003924	elongation factor Tu, chloroplastic; K02358 elongation factor Tu (A)	Elongation factor Tu, chloroplastic OS=Arabidopsis thaliana GN=TUFA PE=1 SV=1	Elongation factor Tu domain 2	chloroplast elongation factor Tu, partial [Brassica rapa subsp. chinensis]	928	1070	994	221	335	339	707	898	527	541
BnaA01T0029300WE	BnaA01G0029300WE	westar	GO:0016765	dehydrodolichyl diphosphate synthase 5-like; K11778 ditrans,polycis-polyprenyl diphosphate synthase [EC:2.5.1.87] (A)	Dehydrodolichyl diphosphate synthase 5 OS=Arabidopsis thaliana GN=At5g58784 PE=2 SV=2	Putative undecaprenyl diphosphate synthase	BnaA01g10560D [Brassica napus]	0	1	2	0	0	0	0	0	0	2
BnaA01T0029400WE	BnaA01G0029400WE	westar	GO:0015031	vacuolar protein sorting-associated protein 2 homolog 2-like; K12191 charged multivesicular body protein 2A (A)	Vacuolar protein sorting-associated protein 2 homolog 2 OS=Arabidopsis thaliana GN=VPS2.2 PE=1 SV=2	Snf7	PREDICTED: vacuolar protein sorting-associated protein 2 homolog 2 isoform X4 [Gossypium raimondii]	5	2	4	7	7	1	5	2	6	3
BnaA01T0029500WE	BnaA01G0029500WE	westar	--	vacuolar protein sorting-associated protein 2 homolog 2; K12191 charged multivesicular body protein 2A (A)	Protein LSD1 OS=Arabidopsis thaliana GN=LSD1 PE=1 SV=1	LSD1 zinc finger	zinc finger protein [Brassica rapa]	194	188	206	200	204	258	181	130	240	208
BnaA01T0029600WE	BnaA01G0029600WE	westar	GO:0005515	probable lysine-specific demethylase JMJ14; K11446 histone demethylase JARID1 [EC:1.14.11.-] (A)	Probable lysine-specific demethylase JMJ14 OS=Arabidopsis thaliana GN=JMJ14 PE=1 SV=1	F/Y-rich N-terminus	PREDICTED: probable lysine-specific demethylase JMJ14 isoform X2 [Brassica rapa]	313	317	273	411	409	344	268	216	314	231
BnaA01T0029700WE	BnaA01G0029700WE	westar	GO:0006886	26S proteasome AAA-ATPase subunit RPT4a (ISS); K03064 26S proteasome regulatory subunit T4 (A)	Gamma-soluble NSF attachment protein OS=Arabidopsis thaliana GN=GSNAP PE=2 SV=1	Soluble NSF attachment protein, SNAP	BnaA01g10600D [Brassica napus]	186	177	235	659	411	490	188	90	384	223
BnaA01T0029800WE	BnaA01G0029800WE	westar	--	--	--	Tapetum specific protein TAP35/TAP44	BnaC01g12140D [Brassica napus]	5	0	4	2	2	6	9	1	0	0
BnaA01T0029900WE	BnaA01G0029900WE	westar	GO:0004252	peptidase, putative (EC:3.4.21.25); K18443 golgi-specific brefeldin A-resistance guanine nucleotide exchange factor 1 (A)	Subtilisin-like protease SBT2.5 OS=Arabidopsis thaliana GN=SBT2.5 PE=2 SV=1	Peptidase inhibitor I9	BnaA01g10620D [Brassica napus]	2	4	0	0	0	0	2	0	0	0
BnaA01T0030000WE	BnaA01G0030000WE	westar	--	small nuclear ribonucleoprotein-associated proteins B and B'-like; K11086 small nuclear ribonucleoprotein B and B' (A)	Small nuclear ribonucleoprotein-associated protein B' OS=Macropus eugenii GN=SNRPB PE=2 SV=1	LSM domain	BnaA01g10630D [Brassica napus]	137	173	198	73	79	113	146	173	150	182
BnaA01T0030100WE	BnaA01G0030100WE	westar	GO:0003824	probable UDP-arabinose 4-epimerase 3; K12448 UDP-arabinose 4-epimerase [EC:5.1.3.5] (A)	Probable UDP-arabinose 4-epimerase 3 OS=Arabidopsis thaliana GN=At4g20460 PE=2 SV=3	-	PREDICTED: probable UDP-arabinose 4-epimerase 3 [Brassica rapa]	6	21	18	10	12	24	17	16	3	6
BnaA01T0030200WE	BnaA01G0030200WE	westar	--	hypothetical protein; K17964 leucine-rich PPR motif-containing protein, mitochondrial (A)	Pentatricopeptide repeat-containing protein At4g20740 OS=Arabidopsis thaliana GN=At4g20740 PE=3 SV=1	Pentatricopeptide repeat domain	BnaA01g10660D [Brassica napus]	17	9	15	5	23	19	23	13	17	16
BnaA01T0030300WE	BnaA01G0030300WE	westar	GO:0008152	hypothetical protein; K14325 RNA-binding protein with serine-rich domain 1 (A)	Uncharacterized oxidoreductase C663.09c OS=Schizosaccharomyces pombe (strain 972 / ATCC 24843) GN=SPCC663.09c PE=3 SV=1	short chain dehydrogenase	BnaA01g10670D [Brassica napus]	130	190	115	68	101	60	107	86	83	67
BnaA01T0030400WE	BnaA01G0030400WE	westar	--	methionine aminopeptidase 1D, chloroplastic/mitochondrial; K17710 pentatricopeptide repeat domain-containing protein 1 (A)	Pentatricopeptide repeat-containing protein At4g20770 OS=Arabidopsis thaliana GN=PCMP-E35 PE=3 SV=2	PPR repeat	PREDICTED: pentatricopeptide repeat-containing protein At4g20770 [Brassica rapa]	20	13	8	9	5	14	8	13	7	13
BnaA01T0030500WE	BnaA01G0030500WE	westar	GO:0005509	calcium-binding protein CML42; K13448 calcium-binding protein CML (A)	Calcium-binding protein CML42 OS=Arabidopsis thaliana GN=CML42 PE=1 SV=1	EF-hand domain pair	PREDICTED: calcium-binding protein CML42 [Brassica rapa]	4	8	11	7	27	21	1	1	3	3
BnaA01T0030600WE	BnaA01G0030600WE	westar	GO:0005515	LRR receptor-like kinase family protein; K04730 interleukin-1 receptor-associated kinase 1 [EC:2.7.11.1] (A)	Receptor-like protein kinase HSL1 OS=Arabidopsis thaliana GN=HSL1 PE=2 SV=1	Leucine rich repeat	BnaA01g10700D [Brassica napus]	0	0	0	0	0	0	0	0	0	0
BnaA01T0030700WE	BnaA01G0030700WE	westar	GO:0003824	cysteine desulfurase, mitochondrial precursor; K04487 cysteine desulfurase [EC:2.8.1.7] (A)	Tetrahydrocannabinolic acid synthase OS=Cannabis sativa PE=1 SV=1	Berberine and berberine like	BnaA01g10710D [Brassica napus]	0	0	0	0	0	0	0	0	0	0
BnaA01T0030800WE	BnaA01G0030800WE	westar	GO:0003824	cysteine desulfurase, mitochondrial precursor; K04487 cysteine desulfurase [EC:2.8.1.7] (A)	Inactive tetrahydrocannabinolic acid synthase OS=Cannabis sativa PE=3 SV=1	Berberine and berberine like	PREDICTED: reticuline oxidase-like protein [Brassica rapa]	0	0	0	0	0	0	0	0	0	0
BnaA01T0030900WE	BnaA01G0030900WE	westar	GO:0003824	cysteine desulfurase, mitochondrial precursor; K04487 cysteine desulfurase [EC:2.8.1.7] (A)	Cannabidiolic acid synthase-like 1 OS=Cannabis sativa GN=CBDAS2 PE=2 SV=1	Berberine and berberine like	PREDICTED: cannabidiolic acid synthase-like 1 [Brassica rapa]	9	6	12	28	16	20	35	13	248	260
BnaA01T0031000WE	BnaA01G0031000WE	westar	--	--	Reticuline oxidase-like protein OS=Arabidopsis thaliana GN=At4g20830 PE=1 SV=2	--	BnaA01g10750D [Brassica napus]	9	16	18	15	40	37	35	37	25	25
BnaA01T0031100WE	BnaA01G0031100WE	westar	GO:0004252	tripeptidyl-peptidase 2-like; K01280 tripeptidyl-peptidase II [EC:3.4.14.10] (A)	Tripeptidyl-peptidase 2 OS=Arabidopsis thaliana GN=TPP2 PE=1 SV=1	Subtilase family	PREDICTED: tripeptidyl-peptidase 2 [Brassica rapa]	815	912	754	1260	1294	1223	843	669	1113	901
BnaA01T0031200WE	BnaA01G0031200WE	westar	GO:0003824	cysteine desulfurase, mitochondrial precursor; K04487 cysteine desulfurase [EC:2.8.1.7] (A)	Cannabidiolic acid synthase OS=Cannabis sativa GN=CBDAS PE=1 SV=1	Berberine and berberine like	PREDICTED: cannabidiolic acid synthase [Brassica rapa]	0	0	0	1	0	0	0	0	0	0
BnaA01T0031300WE	BnaA01G0031300WE	westar	GO:0005506	fatty acid 2-hydroxylase 2; K19706 dihydroceramide fatty acyl 2-hydroxylase [EC:1.14.18.7] (A)	Fatty acid 2-hydroxylase 2 OS=Arabidopsis thaliana GN=FAH2 PE=1 SV=1	Fatty acid hydroxylase superfamily	PREDICTED: fatty acid 2-hydroxylase 2 [Brassica rapa]	99	142	146	125	110	115	116	101	116	124
BnaA01T0031400WE	BnaA01G0031400WE	westar	--	--	--	--	BnaA01g10790D [Brassica napus]	192	194	194	270	353	289	75	67	77	53
BnaA01T0031500WE	BnaA01G0031500WE	westar	GO:0001510	hypothetical protein; K06236 collagen, type I, alpha (A)	Small RNA 2'-O-methyltransferase OS=Arabidopsis thaliana GN=HEN1 PE=1 SV=1	Double-stranded RNA binding motif	PREDICTED: small RNA 2'-O-methyltransferase [Brassica rapa]	83	78	82	42	65	56	65	42	58	44
BnaA01T0031600WE	BnaA01G0031600WE	westar	GO:0001510	--	Small RNA 2'-O-methyltransferase OS=Arabidopsis thaliana GN=HEN1 PE=1 SV=1	FKBP-type peptidyl-prolyl cis-trans isomerase	BnaA01g10820D [Brassica napus]	0	0	0	1	0	0	0	0	0	0
BnaA01T0031700WE	BnaA01G0031700WE	westar	GO:0001510	hypothetical protein; K06236 collagen, type I, alpha (A)	Small RNA 2'-O-methyltransferase OS=Arabidopsis thaliana GN=HEN1 PE=1 SV=1	Double-stranded RNA binding motif	PREDICTED: small RNA 2'-O-methyltransferase-like [Brassica rapa]	1	0	0	1	2	0	0	0	0	0
BnaA01T0031800WE	BnaA01G0031800WE	westar	GO:0004672	Leucine-rich receptor-like protein kinase family protein; K13420 LRR receptor-like serine/threonine-protein kinase FLS2 [EC:2.7.11.1] (A)	Probable LRR receptor-like serine/threonine-protein kinase At4g20940 OS=Arabidopsis thaliana GN=At4g20940 PE=1 SV=1	Leucine rich repeat N-terminal domain	PREDICTED: probable LRR receptor-like serine/threonine-protein kinase At4g20940 isoform X1 [Brassica rapa]	40	58	30	14	55	10	20	19	20	14
BnaA01T0031900WE	BnaA01G0031900WE	westar	GO:0046983	--	Transcription factor bHLH36 OS=Arabidopsis thaliana GN=BHLH36 PE=2 SV=1	Helix-loop-helix DNA-binding domain	PREDICTED: transcription factor bHLH36-like [Brassica rapa]	0	0	2	1	1	1	0	0	1	0
BnaA01T0032000WE	BnaA01G0032000WE	westar	--	alpha carbonic anhydrase 4-like; K01674 carbonic anhydrase [EC:4.2.1.1] (A)	Alpha carbonic anhydrase 4 OS=Arabidopsis thaliana GN=ACA4 PE=3 SV=1	Eukaryotic-type carbonic anhydrase	BnaA01g10850D [Brassica napus]	0	0	0	0	0	0	0	0	0	0
BnaA01T0032100WE	BnaA01G0032100WE	westar	--	--	Desiccation-related protein PCC3-06 OS=Craterostigma plantagineum PE=2 SV=1	--	BnaA01g10880D [Brassica napus]	0	0	0	0	0	0	0	0	0	0
BnaA01T0032200WE	BnaA01G0032200WE	westar	--	--	Dof zinc finger protein DOF4.4 OS=Arabidopsis thaliana GN=DOF4.4 PE=3 SV=1	--	BnaA01g10910D [Brassica napus]	0	0	0	1	0	3	3	3	4	14
BnaA01T0032300WE	BnaA01G0032300WE	westar	GO:0006486	probable beta-1,3-galactosyltransferase 16; K14413 beta-1,3-galactosyltransferase [EC:2.4.1.-] (A)	Probable beta-1,3-galactosyltransferase 20 OS=Arabidopsis thaliana GN=B3GALT20 PE=2 SV=1	Galactosyltransferase	PREDICTED: probable beta-1,3-galactosyltransferase 20 [Brassica rapa]	94	109	107	178	181	188	105	72	131	81
BnaA01T0032400WE	BnaA01G0032400WE	westar	--	putative pentatricopeptide repeat-containing protein At3g05240; K19090 CRISPR-associated protein Cas5t (A)	Pentatricopeptide repeat-containing protein At4g21065 OS=Arabidopsis thaliana GN=PCMP-H28 PE=2 SV=2	PPR repeat family	BnaC01g12460D [Brassica napus]	19	10	7	11	6	7	11	7	7	10
BnaA01T0032500WE	BnaA01G0032500WE	westar	GO:0003677	protein BREAST CANCER SUSCEPTIBILITY 1 homolog; K10683 BRCA1-associated RING domain protein 1 (A)	Protein BREAST CANCER SUSCEPTIBILITY 1 homolog OS=Arabidopsis thaliana GN=BRCA1 PE=1 SV=1	Ring finger domain	BnaA01g10980D [Brassica napus]	9	7	7	2	0	14	0	3	6	1
BnaA01T0032600WE	BnaA01G0032600WE	westar	GO:0009055	Cell division control protein 4; K03361 F-box and WD-40 domain protein CDC4 (A)	Adrenodoxin-like protein 2, mitochondrial OS=Arabidopsis thaliana GN=MFDX2 PE=2 SV=1	2Fe-2S iron-sulfur cluster binding domain	PREDICTED: adrenodoxin-like protein, mitochondrial [Brassica rapa]	61	49	56	72	84	72	39	48	67	40
BnaA01T0032700WE	BnaA01G0032700WE	westar	GO:0003824	cysteine desulfurase, mitochondrial precursor; K04487 cysteine desulfurase [EC:2.8.1.7] (A)	Cannabidiolic acid synthase OS=Cannabis sativa GN=CBDAS PE=1 SV=1	Berberine and berberine like	PREDICTED: cannabidiolic acid synthase-like [Brassica rapa]	0	0	0	0	1	2	2	1	0	0
BnaA01T0032800WE	BnaA01G0032800WE	westar	GO:0005634	protein BUD31 homolog 1; K12873 bud site selection protein 31 (A)	Protein BUD31 homolog 1 OS=Oryza sativa subsp. japonica GN=Os01g0857700 PE=2 SV=1	G10 protein	PREDICTED: protein BUD31 homolog 1 [Brassica rapa]	258	228	268	638	404	466	257	209	477	378
BnaA01T0032900WE	BnaA01G0032900WE	westar	--	--	--	--	BnaA01g11030D [Brassica napus]	24	23	21	16	13	9	12	30	22	22
BnaA01T0033000WE	BnaA01G0033000WE	westar	GO:0004579	dolichyl-diphosphooligosaccharide--protein glycosyltransferase subunit 2; K12667 oligosaccharyltransferase complex subunit delta (ribophorin II) (A)	Dolichyl-diphosphooligosaccharide--protein glycosyltransferase subunit 2 OS=Arabidopsis thaliana GN=RPN2 PE=2 SV=1	Oligosaccharyltransferase subunit Ribophorin II	PREDICTED: dolichyl-diphosphooligosaccharide--protein glycosyltransferase subunit 2 [Brassica rapa]	564	716	539	657	655	738	526	481	577	431
BnaA01T0033100WE	BnaA01G0033100WE	westar	GO:0005515	ADP-ribosylation factor GTPase-activating protein AGD12-like; K12486 stromal membrane-associated protein (A)	ADP-ribosylation factor GTPase-activating protein AGD12 OS=Arabidopsis thaliana GN=AGD12 PE=1 SV=1	C2 domain	PREDICTED: ADP-ribosylation factor GTPase-activating protein AGD12-like [Brassica rapa]	118	124	110	109	150	132	119	98	95	53
BnaA01T0033200WE	BnaA01G0033200WE	westar	--	putative pentatricopeptide repeat-containing protein At1g19290; K17964 leucine-rich PPR motif-containing protein, mitochondrial (A)	Pentatricopeptide repeat-containing protein At4g21170 OS=Arabidopsis thaliana GN=At4g21170 PE=3 SV=2	PPR repeat	PREDICTED: pentatricopeptide repeat-containing protein At4g21170 [Brassica rapa]	29	19	38	29	16	34	36	22	37	46
BnaA01T0033300WE	BnaA01G0033300WE	westar	GO:0008565	translocation protein SEC63 homolog; K09540 translocation protein SEC63 (A)	DnaJ protein ERDJ2B OS=Arabidopsis thaliana GN=ERDJ2B PE=1 SV=1	Sec63 Brl domain	PREDICTED: translocation protein SEC63 homolog [Brassica rapa]	58	99	72	94	81	93	43	41	61	39
BnaA01T0033400WE	BnaA01G0033400WE	westar	--	--	Pentatricopeptide repeat-containing protein At4g21190 OS=Arabidopsis thaliana GN=EMB1417 PE=2 SV=1	Pentatricopeptide repeat domain	BnaC01g12600D [Brassica napus]	160	175	155	139	160	140	153	138	200	135
BnaA01T0033500WE	BnaA01G0033500WE	westar	GO:0016491	gibberellin 2-beta-dioxygenase 8; K04125 gibberellin 2-oxidase [EC:1.14.11.13] (A)	Gibberellin 2-beta-dioxygenase 8 OS=Arabidopsis thaliana GN=GA2OX8 PE=1 SV=2	non-haem dioxygenase in morphine synthesis N-terminal	PREDICTED: gibberellin 2-beta-dioxygenase 8 [Brassica rapa]	0	1	0	0	0	0	0	0	0	0
BnaA01T0033600WE	BnaA01G0033600WE	westar	GO:0005524	pyruvate, phosphate dikinase regulatory protein 1, chloroplastic-like; K09773 uncharacterized protein (A)	Pyruvate, phosphate dikinase regulatory protein 1, chloroplastic OS=Arabidopsis thaliana GN=RP1 PE=1 SV=1	Kinase/pyrophosphorylase	BnaA01g11130D [Brassica napus]	185	197	209	316	224	267	173	219	280	210
BnaA01T0033700WE	BnaA01G0033700WE	westar	--	--	--	--	BnaA01g11140D [Brassica napus]	346	400	320	178	162	169	234	151	73	68
BnaA01T0033800WE	BnaA01G0033800WE	westar	--	--	Probable UDP-3-O-acylglucosamine N-acyltransferase 2, mitochondrial OS=Arabidopsis thaliana GN=LPXD2 PE=3 SV=1	--	BnaA01g11150D [Brassica napus]	0	0	0	0	0	0	0	0	0	0
BnaA01T0033900WE	BnaA01G0033900WE	westar	--	G-type lectin S-receptor-like serine/threonine-protein kinase At4g03230; K04733 interleukin-1 receptor-associated kinase 4 [EC:2.7.11.1] (A)	Cysteine-rich receptor-like protein kinase 27 OS=Arabidopsis thaliana GN=CRK27 PE=3 SV=2	Salt stress response/antifungal	BnaA01g11170D [Brassica napus]	0	1	0	0	1	0	0	0	0	0
BnaA01T0034000WE	BnaA01G0034000WE	westar	GO:0016021	--	--	Sulfite exporter TauE/SafE	PREDICTED: uncharacterized protein LOC103858901 [Brassica rapa]	0	0	2	3	1	0	1	0	0	0
BnaA01T0034100WE	BnaA01G0034100WE	westar	GO:0005509	PsbQ2; oxygen-evolving enhancer protein 3-1, chloroplastic; K08901 photosystem II oxygen-evolving enhancer protein 3 (A)	Oxygen-evolving enhancer protein 3-1, chloroplastic OS=Arabidopsis thaliana GN=PSBQ1 PE=1 SV=3	Oxygen evolving enhancer protein 3 (PsbQ)	oxygen-evolving enhancer protein 3-1, chloroplastic [Brassica rapa]	2577	3890	2324	1111	965	1409	2113	2025	1261	1101
BnaA01T0034200WE	BnaA01G0034200WE	westar	--	pentatricopeptide repeat-containing protein At2g04860; K01176 alpha-amylase [EC:3.2.1.1] (A)	Pentatricopeptide repeat-containing protein At4g21300 OS=Arabidopsis thaliana GN=PCMP-E36 PE=3 SV=1	PPR repeat	PREDICTED: pentatricopeptide repeat-containing protein At4g21300 [Brassica rapa]	48	48	49	45	63	52	35	18	66	40
BnaA01T0034300WE	BnaA01G0034300WE	westar	--	--	--	Protein of unknown function (DUF1218)	BnaA01g11210D [Brassica napus]	6	5	9	11	9	7	6	11	11	4
BnaA01T0034400WE	BnaA01G0034400WE	westar	GO:0046983	MYC2; transcription factor MYC2; K13422 transcription factor MYC2 (A)	Transcription factor DYT1 OS=Arabidopsis thaliana GN=DYT1 PE=2 SV=1	Helix-loop-helix DNA-binding domain	BnaAnng24260D [Brassica napus]	0	2	0	0	0	0	0	0	0	0
BnaA01T0034500WE	BnaA01G0034500WE	westar	GO:0046983	uncharacterized LOC101301142; K05765 cofilin (A)	Transcription factor bHLH103 OS=Arabidopsis thaliana GN=BHLH103 PE=2 SV=1	--	BnaAnng24280D [Brassica napus]	0	0	0	0	0	0	0	0	0	0
BnaA01T0034600WE	BnaA01G0034600WE	westar	GO:0000151	hypothetical protein; K08332 vacuolar protein 8 (A)	U-box domain-containing protein 8 OS=Arabidopsis thaliana GN=PUB8 PE=2 SV=1	U-box domain	BnaC01g41130D [Brassica napus]	38	39	35	52	30	42	34	18	41	16
BnaA01T0034700WE	BnaA01G0034700WE	westar	GO:0004672	receptor-like serine/threonine-protein kinase SD1-7; K04733 interleukin-1 receptor-associated kinase 4 [EC:2.7.11.1] (A)	Receptor-like serine/threonine-protein kinase SD1-8 OS=Arabidopsis thaliana GN=SD18 PE=1 SV=1	Receptor serine/threonine kinase	PREDICTED: receptor-like serine/threonine-protein kinase SD1-8 [Brassica rapa]	0	0	0	0	0	2	1	2	0	0
BnaA01T0034800WE	BnaA01G0034800WE	westar	GO:0048544	G-type lectin S-receptor-like serine/threonine-protein kinase RKS1; K05349 beta-glucosidase [EC:3.2.1.21] (A)	G-type lectin S-receptor-like serine/threonine-protein kinase B120 OS=Arabidopsis thaliana GN=B120 PE=2 SV=1	PAN-like domain	BnaA01g11230D [Brassica napus]	1	0	2	4	6	9	2	8	1	2
BnaA01T0034900WE	BnaA01G0034900WE	westar	--	hypothetical protein; K04730 interleukin-1 receptor-associated kinase 1 [EC:2.7.11.1] (A)	Cysteine-rich receptor-like protein kinase 29 OS=Arabidopsis thaliana GN=CRK29 PE=2 SV=1	Salt stress response/antifungal	PREDICTED: cysteine-rich receptor-like protein kinase 29 isoform X2 [Brassica rapa]	4	7	6	1	2	3	1	1	0	2
BnaA01T0035000WE	BnaA01G0035000WE	westar	GO:0005515	probable JmjC domain-containing histone demethylation protein 2C; K15601 lysine-specific demethylase 3 [EC:1.14.11.-] (A)	Lysine-specific demethylase JMJ25 OS=Arabidopsis thaliana GN=JMJ25 PE=1 SV=1	JmjC domain, hydroxylase	PREDICTED: uncharacterized protein LOC103859003 isoform X1 [Brassica rapa]	66	76	35	39	39	51	38	74	33	49
BnaA01T0035100WE	BnaA01G0035100WE	westar	--	--	--	--	BnaAnng34190D [Brassica napus]	0	0	4	7	5	6	0	1	6	5
BnaA01T0035200WE	BnaA01G0035200WE	westar	GO:0003682	myb-related protein 308; K09422 myb proto-oncogene protein, plant (A)	Transcription factor MYB39 OS=Arabidopsis thaliana GN=MYB39 PE=2 SV=1	Myb-like DNA-binding domain	BnaA01g11280D [Brassica napus]	39	30	32	113	73	113	32	35	74	47
BnaA01T0035300WE	BnaA01G0035300WE	westar	--	--	--	--	BnaA01g11290D [Brassica napus]	287	337	299	39	51	59	167	145	40	43
BnaA01T0035400WE	BnaA01G0035400WE	westar	GO:0005198	vapa; VAMP (vesicle-associated membrane protein)-associated protein A, 33kDa; K06096 vesicle-associated membrane protein-associated protein A (A)	Vesicle-associated protein 4-2 OS=Arabidopsis thaliana GN=PVA42 PE=1 SV=1	MSP (Major sperm protein) domain	PREDICTED: vesicle-associated protein 4-2 [Brassica rapa]	456	438	479	776	676	919	551	381	660	546
BnaA01T0035500WE	BnaA01G0035500WE	westar	GO:0008152	bifunctional riboflavin kinase/FMN phosphatase; K00861 riboflavin kinase [EC:2.7.1.26] (A)	Bifunctional riboflavin kinase/FMN phosphatase OS=Arabidopsis thaliana GN=FHY PE=1 SV=1	Haloacid dehalogenase-like hydrolase	BnaA01g11320D [Brassica napus]	165	236	153	254	236	278	119	132	109	85
BnaA01T0035600WE	BnaA01G0035600WE	westar	GO:0016020	inositol transporter 1; K08150 MFS transporter, SP family, solute carrier family 2 (myo-inositol transporter), member 13 (A)	Sugar transport protein 12 OS=Arabidopsis thaliana GN=STP12 PE=2 SV=1	Sugar (and other) transporter	PREDICTED: sugar transport protein 12 [Brassica rapa]	3	6	10	14	8	6	5	2	11	5
BnaA01T0035700WE	BnaA01G0035700WE	westar	--	--	--	--	PREDICTED: uncharacterized protein LOC103859088 [Brassica rapa]	35	32	22	18	41	24	30	19	43	25
BnaA01T0035800WE	BnaA01G0035800WE	westar	GO:0005515	--	F-box protein SKIP27 OS=Arabidopsis thaliana GN=SKIP27 PE=1 SV=2	--	BnaA01g11350D [Brassica napus]	72	57	68	106	115	83	71	44	70	81
BnaA01T0035900WE	BnaA01G0035900WE	westar	GO:0005515	uncharacterized LOC102707761; K08873 serine/threonine-protein kinase SMG1 [EC:2.7.11.1] (A)	Telomerase Cajal body protein 1 OS=Mesocricetus auratus GN=Wrap53 PE=2 SV=1	WD domain, G-beta repeat	PREDICTED: telomerase Cajal body protein 1 isoform X1 [Brassica rapa]	91	83	94	99	74	91	92	90	156	120
BnaA01T0036000WE	BnaA01G0036000WE	westar	GO:0005515	anaphase-promoting complex subunit 4; K03351 anaphase-promoting complex subunit 4 (A)	Anaphase-promoting complex subunit 4 OS=Arabidopsis thaliana GN=APC4 PE=2 SV=2	WD domain, G-beta repeat	BnaA01g11370D [Brassica napus]	86	78	70	42	48	53	54	48	83	52
BnaA01T0036100WE	BnaA01G0036100WE	westar	GO:0003677	AP2/ERF and B3 domain-containing transcription repressor RAV2; K09287 RAV-like factor (A)	B3 domain-containing transcription factor VAL3 OS=Arabidopsis thaliana GN=VAL3 PE=3 SV=3	B3 DNA binding domain	PREDICTED: B3 domain-containing transcription factor VAL3 isoform X2 [Brassica rapa]	45	39	52	14	26	17	21	20	39	31
BnaA01T0036200WE	BnaA01G0036200WE	westar	--	vacuolar protein sorting-associated protein 28 homolog 1; K12184 ESCRT-I complex subunit VPS28 (A)	Vacuolar protein sorting-associated protein 28 homolog 2 OS=Arabidopsis thaliana GN=VPS28-2 PE=1 SV=2	VPS28 protein	PREDICTED: vacuolar protein sorting-associated protein 28 homolog 1 [Brassica rapa]	197	159	193	958	1018	1218	324	276	502	582
BnaA01T0036300WE	BnaA01G0036300WE	westar	--	--	Transmembrane protein 184 homolog DDB_G0279555 OS=Dictyostelium discoideum GN=tmem184C PE=3 SV=1	Organic solute transporter Ostalpha	PREDICTED: transmembrane protein 184 homolog DDB_G0279555 [Brassica rapa]	290	276	221	598	1080	1240	382	391	762	646
BnaA01T0036400WE	BnaA01G0036400WE	westar	GO:0005515	hypothetical protein; K12844 U4/U6 small nuclear ribonucleoprotein PRP31 (A)	Putative F-box protein At1g33020 OS=Arabidopsis thaliana GN=At1g33020 PE=3 SV=2	F-box domain	PREDICTED: putative F-box protein At1g33020 [Brassica rapa]	0	0	0	0	0	0	0	0	0	2
BnaA01T0036500WE	BnaA01G0036500WE	westar	GO:0005515	--	BAG family molecular chaperone regulator 7 OS=Arabidopsis thaliana GN=BAG7 PE=1 SV=1	--	PREDICTED: BAG family molecular chaperone regulator 7-like [Brassica rapa]	270	323	246	346	581	294	290	133	500	335
BnaA01T0036600WE	BnaA01G0036600WE	westar	GO:0008270	Os02g0805600; K00344 NADPH2:quinone reductase [EC:1.6.5.5] (A)	Quinone oxidoreductase PIG3 OS=Homo sapiens GN=TP53I3 PE=1 SV=2	Alcohol dehydrogenase GroES-like domain	BnaC01g12890D [Brassica napus]	470	462	439	1340	1315	1167	505	427	743	666
BnaA01T0036700WE	BnaA01G0036700WE	westar	GO:0003676	AO090001000075; nuclease S1; K05986 nuclease S1 [EC:3.1.30.1] (A)	Endonuclease 4 OS=Arabidopsis thaliana GN=ENDO4 PE=3 SV=1	S1/P1 Nuclease	BnaA01g11450D [Brassica napus]	23	22	31	57	23	51	27	9	33	26
BnaA01T0036800WE	BnaA01G0036800WE	westar	GO:0003676	AO090001000075; nuclease S1; K05986 nuclease S1 [EC:3.1.30.1] (A)	Endonuclease 5 OS=Arabidopsis thaliana GN=ENDO5 PE=2 SV=1	S1/P1 Nuclease	BnaA01g11460D [Brassica napus]	0	0	0	5	3	0	5	0	2	0
BnaA01T0036900WE	BnaA01G0036900WE	westar	GO:0005515	--	F-box protein At1g11270 OS=Arabidopsis thaliana GN=At1g11270 PE=2 SV=1	F-box domain	BnaA01g11470D [Brassica napus]	0	0	0	0	0	0	0	0	0	0
BnaA01T0037000WE	BnaA01G0037000WE	westar	GO:0004252	peptidase, putative (EC:3.4.21.25); K18443 golgi-specific brefeldin A-resistance guanine nucleotide exchange factor 1 (A)	Subtilisin-like protease SBT3.3 OS=Arabidopsis thaliana GN=SBT3.3 PE=2 SV=1	Peptidase inhibitor I9	BnaA01g11480D [Brassica napus]	0	0	0	0	0	0	0	0	0	0
BnaA01T0037100WE	BnaA01G0037100WE	westar	GO:0005634	splicing factor 3B subunit 2; K12829 splicing factor 3B subunit 2 (A)	Splicing factor 3B subunit 2 OS=Homo sapiens GN=SF3B2 PE=1 SV=2	PSP	PREDICTED: splicing factor 3B subunit 2 [Brassica rapa]	132	114	117	107	137	109	199	126	172	216
BnaA01T0037200WE	BnaA01G0037200WE	westar	GO:0005515	RNA polymerase II C-terminal domain phosphatase-like 1; K18998 RNA polymerase II C-terminal domain phosphatase-like 1/2 [EC:3.1.3.16] (A)	RNA polymerase II C-terminal domain phosphatase-like 1 OS=Arabidopsis thaliana GN=CPL1 PE=1 SV=1	Double-stranded RNA binding motif	PREDICTED: RNA polymerase II C-terminal domain phosphatase-like 1 [Brassica rapa]	1	1	6	0	0	2	3	0	1	0
BnaA01T0037300WE	BnaA01G0037300WE	westar	GO:0005215	hypothetical protein; K14638 solute carrier family 15 (peptide/histidine transporter), member 3/4 (A)	Protein NRT1/ PTR FAMILY 7.2 OS=Arabidopsis thaliana GN=NPF7.2 PE=2 SV=2	POT family	BnaA01g11510D [Brassica napus]	12	13	22	15	24	8	25	28	39	41
BnaA01T0037400WE	BnaA01G0037400WE	westar	--	uncharacterized LOC105047412; K10581 ubiquitin-conjugating enzyme E2 O [EC:2.3.2.24] (A)	--	Protein of unknown function (DUF2921)	PREDICTED: uncharacterized protein LOC103859300 [Brassica rapa]	216	197	203	116	209	183	223	198	233	237
BnaA01T0037500WE	BnaA01G0037500WE	westar	--	--	--	--	BnaAnng38750D, partial [Brassica napus]	0	0	0	0	0	0	0	0	0	0
BnaA01T0037600WE	BnaA01G0037600WE	westar	GO:0003677	DNA-directed RNA polymerase II subunit 2; K03010 DNA-directed RNA polymerase II subunit RPB2 [EC:2.7.7.6] (A)	DNA-directed RNA polymerase II subunit 2 OS=Arabidopsis thaliana GN=NRPB2 PE=1 SV=2	RNA polymerase Rpb2, domain 5	PREDICTED: DNA-directed RNA polymerase II subunit 2 [Brassica rapa]	748	754	725	1409	1209	1281	546	404	945	692
BnaA01T0037700WE	BnaA01G0037700WE	westar	--	--	--	--	BnaC01g13050D [Brassica napus]	35	32	12	24	40	26	29	33	40	20
BnaA01T0037800WE	BnaA01G0037800WE	westar	--	--	--	--	BnaA01g11550D [Brassica napus]	47	45	58	116	100	121	51	33	41	28
BnaA01T0037900WE	BnaA01G0037900WE	westar	GO:0005515	kelch-like protein 2; K10443 kelch-like protein 2/3 (A)	Putative F-box/kelch-repeat protein At3g24610 OS=Arabidopsis thaliana GN=At3g24610 PE=4 SV=1	Kelch motif	hypothetical protein EUTSA_v10011944mg [Eutrema salsugineum]	0	0	0	0	0	0	0	0	0	0
BnaA01T0038000WE	BnaA01G0038000WE	westar	--	--	CRIB domain-containing protein RIC11 OS=Arabidopsis thaliana GN=RIC11 PE=2 SV=1	P21-Rho-binding domain	BnaA01g11570D [Brassica napus]	0	0	0	0	0	0	0	0	0	0
BnaA01T0038100WE	BnaA01G0038100WE	westar	GO:0003700	homeobox-leucine zipper protein MERISTEM L1; K09338 homeobox-leucine zipper protein (A)	Homeobox-leucine zipper protein MERISTEM L1 OS=Arabidopsis thaliana GN=ATML1 PE=2 SV=1	Homeobox domain	PREDICTED: homeobox-leucine zipper protein MERISTEM L1 isoform X2 [Brassica rapa]	25	15	17	21	27	20	17	5	8	2
BnaA01T0038200WE	BnaA01G0038200WE	westar	GO:0001522	YALI0F12199p; K14655 tRNA pseudouridine synthase 8 / 2, 5-diamino-6-(5-phospho-D-ribitylamino)-pyrimidin-4(3H)- one deaminase [EC:5.4.99.-] (A)	RNA pseudouridine synthase 6, chloroplastic OS=Arabidopsis thaliana GN=At4g21770 PE=2 SV=1	RNA pseudouridylate synthase	BnaA01g11600D [Brassica napus]	207	217	168	173	140	139	153	130	192	208
BnaA01T0038300WE	BnaA01G0038300WE	westar	--	--	--	--	BnaA01g11610D [Brassica napus]	1	1	2	0	2	1	2	0	1	1
BnaA01T0038400WE	BnaA01G0038400WE	westar	--	--	Tobamovirus multiplication protein 1 OS=Arabidopsis thaliana GN=TOM1 PE=1 SV=1	Protein of unknown function (DUF1084)	BnaCnng61220D [Brassica napus]	2	1	0	0	0	0	0	0	3	0
BnaA01T0038500WE	BnaA01G0038500WE	westar	--	--	Tobamovirus multiplication protein 1 OS=Arabidopsis thaliana GN=TOM1 PE=1 SV=1	Protein of unknown function (DUF1084)	PREDICTED: tobamovirus multiplication protein 1 [Brassica rapa]	180	181	172	307	276	270	145	120	152	151
BnaA01T0038600WE	BnaA01G0038600WE	westar	GO:0000166	GPN-loop GTPase 1; K06883 uncharacterized protein (A)	GPN-loop GTPase 1 OS=Dictyostelium discoideum GN=gpn1 PE=3 SV=1	Conserved hypothetical ATP binding protein	BnaA01g11630D [Brassica napus]	132	121	164	192	147	181	168	146	208	166
BnaA01T0038700WE	BnaA01G0038700WE	westar	--	derlin-2.1; K13989 Derlin-2/3 (A)	Derlin-2.1 OS=Arabidopsis thaliana GN=DER2.1 PE=2 SV=3	Der1-like family	BnaA01g11640D [Brassica napus]	85	92	65	84	75	81	62	59	64	49
BnaA01T0038800WE	BnaA01G0038800WE	westar	GO:0005515	abnormal spindle-like microcephaly-associated protein homolog; K16743 abnormal spindle-like microcephaly-associated protein (A)	Abnormal spindle-like microcephaly-associated protein homolog OS=Mus musculus GN=Aspm PE=2 SV=2	IQ calmodulin-binding motif	PREDICTED: abnormal spindle-like microcephaly-associated protein homolog isoform X2 [Brassica rapa]	11	10	0	0	0	2	0	3	0	0
BnaA01T0038900WE	BnaA01G0038900WE	westar	GO:0033743	peptide methionine sulfoxide reductase B5-like; K07305 peptide-methionine (R)-S-oxide reductase [EC:1.8.4.12] (A)	Peptide methionine sulfoxide reductase B2, chloroplastic OS=Arabidopsis thaliana GN=MSRB2 PE=1 SV=1	SelR domain	BnaA01g11660D [Brassica napus]	118	158	105	69	122	137	110	94	90	83
BnaA01T0039000WE	BnaA01G0039000WE	westar	--	15.4 kDa class V heat shock protein; K13993 HSP20 family protein (A)	15.4 kDa class V heat shock protein OS=Arabidopsis thaliana GN=HSP15.4 PE=2 SV=1	Hsp20/alpha crystallin family	BnaA01g11670D [Brassica napus]	73	77	67	22	59	65	55	49	15	30
BnaA01T0039100WE	BnaA01G0039100WE	westar	--	hypothetical protein; K17710 pentatricopeptide repeat domain-containing protein 1 (A)	Pentatricopeptide repeat-containing protein At4g21880, mitochondrial OS=Arabidopsis thaliana GN=At4g21880 PE=3 SV=2	PPR repeat	BnaA01g11680D [Brassica napus]	80	53	63	31	46	31	47	87	91	78
BnaA01T0039200WE	BnaA01G0039200WE	westar	--	hypothetical protein; K17656 mitochondrial splicing suppressor protein 51 (A)	Zinc finger MYND domain-containing protein 15 OS=Mus musculus GN=Zmynd15 PE=1 SV=1	MYND finger	PREDICTED: zinc finger MYND domain-containing protein 15 isoform X1 [Brassica rapa]	10	3	5	3	13	3	8	1	2	1
BnaA01T0039300WE	BnaA01G0039300WE	westar	--	--	--	--	BnaC01g13250D [Brassica napus]	0	0	0	0	1	0	0	0	0	0
BnaA01T0039400WE	BnaA01G0039400WE	westar	GO:0006855	proteinaceous RNase P 3-like; K18213 proteinaceous RNase P [EC:3.1.26.5] (A)	Proteinaceous RNase P 3 OS=Arabidopsis thaliana GN=PRORP3 PE=1 SV=1	Zc3h12a-like Ribonuclease NYN domain	putative protein [Arabidopsis thaliana]	24	13	18	33	43	84	21	10	22	25
BnaA01T0039500WE	BnaA01G0039500WE	westar	--	--	--	Senescence regulator	BnaA01g11770D [Brassica napus]	11	9	15	46	52	98	103	24	135	146
BnaA01T0039600WE	BnaA01G0039600WE	westar	GO:0004672	calcium-dependent protein kinase 15; K13412 calcium-dependent protein kinase [EC:2.7.11.1] (A)	Calcium-dependent protein kinase 15 OS=Arabidopsis thaliana GN=CPK15 PE=2 SV=1	EF-hand domain pair	PREDICTED: calcium-dependent protein kinase 15 [Brassica rapa]	100	109	93	175	290	537	393	247	655	582
BnaA01T0039700WE	BnaA01G0039700WE	westar	GO:0004601	peroxidase 42; K00430 peroxidase [EC:1.11.1.7] (A)	Peroxidase 42 OS=Arabidopsis thaliana GN=PER42 PE=1 SV=2	Peroxidase	PREDICTED: peroxidase 42 [Brassica rapa]	19430	25897	17659	5879	16807	8047	25423	18490	32214	34849
BnaA01T0039800WE	BnaA01G0039800WE	westar	--	--	--	--	BnaA01g11810D [Brassica napus]	0	0	0	0	0	1	0	0	0	0
BnaA01T0039900WE	BnaA01G0039900WE	westar	--	--	--	Senescence regulator	BnaA01g11820D [Brassica napus]	2	1	2	0	0	0	4	0	0	2
BnaA01T0040000WE	BnaA01G0040000WE	westar	GO:0006914	autophagy-related protein 8a; K08341 GABA(A) receptor-associated protein (A)	Autophagy-related protein 8a OS=Arabidopsis thaliana GN=ATG8A PE=1 SV=2	Autophagy protein Atg8 ubiquitin like	PREDICTED: autophagy-related protein 8a [Brassica rapa]	36	53	27	65	61	87	19	12	40	34
BnaA01T0040100WE	BnaA01G0040100WE	westar	GO:0003824	5'-adenylylsulfate reductase 3, chloroplastic-like; K05907 adenylyl-sulfate reductase (glutathione) [EC:1.8.4.9] (A)	5'-adenylylsulfate reductase 3, chloroplastic OS=Arabidopsis thaliana GN=APR3 PE=2 SV=2	Thioredoxin	BnaA01g11840D [Brassica napus]	0	0	0	0	0	0	0	0	0	0
BnaA01T0040100WE.1	BnaA01G0040100WE.1	NA	NA	NA	NA	NA	NA	217	276	250	73	17	107	471	559	345	308
BnaA01T0040200WE	BnaA01G0040200WE	westar	--	--	--	--	BnaA01g11860D [Brassica napus]	89	93	140	74	74	75	90	87	99	104
BnaA01T0040300WE	BnaA01G0040300WE	westar	GO:0005507	L-ascorbate oxidase homolog; K19791 iron transport multicopper oxidase (A)	L-ascorbate oxidase homolog OS=Brassica napus GN=Bp10 PE=2 SV=1	Multicopper oxidase	BnaA01g11870D [Brassica napus]	23	32	7	3	9	26	9	9	0	0
BnaA01T0040400WE	BnaA01G0040400WE	westar	GO:0003700	WRKY family transcription factor; K01892 histidyl-tRNA synthetase [EC:6.1.1.21] (A)	Probable WRKY transcription factor 31 OS=Arabidopsis thaliana GN=WRKY31 PE=2 SV=1	WRKY DNA -binding domain	WRKY transcription factor 31.1 [Brassica napus]	0	0	0	0	0	3	1	0	0	0
BnaA01T0040500WE	BnaA01G0040500WE	westar	--	probable pectate lyase 16; K01728 pectate lyase [EC:4.2.2.2] (A)	Probable pectate lyase 16 OS=Arabidopsis thaliana GN=At4g22080 PE=2 SV=1	Pectate lyase	BnaA01g11890D [Brassica napus]	0	0	0	0	0	0	0	0	0	0
BnaA01T0040600WE	BnaA01G0040600WE	westar	GO:0007165	--	Putative defensin-like protein 235 OS=Arabidopsis thaliana GN=SCRL26 PE=3 SV=1	Plant self-incompatibility response (SCRL) protein	BnaA01g11900D [Brassica napus]	0	0	0	0	0	0	0	0	0	0
BnaA01T0040700WE	BnaA01G0040700WE	westar	GO:0008270	alcohol dehydrogenase-like 5; K00121 S-(hydroxymethyl)glutathione dehydrogenase / alcohol dehydrogenase [EC:1.1.1.284 1.1.1.1] (A)	Alcohol dehydrogenase-like 5 OS=Arabidopsis thaliana GN=At4g22110 PE=2 SV=1	Zinc-binding dehydrogenase	PREDICTED: alcohol dehydrogenase-like 5 [Brassica rapa]	2	0	0	5	2	2	4	3	3	6
BnaA01T0040800WE	BnaA01G0040800WE	westar	GO:0016020	uncharacterized LOC105650086; K15601 lysine-specific demethylase 3 [EC:1.14.11.-] (A)	Calcium permeable stress-gated cation channel 1 OS=Arabidopsis thaliana GN=CSC1 PE=2 SV=1	Cytosolic domain of 10TM putative phosphate transporter	PREDICTED: calcium permeable stress-gated cation channel 1 [Brassica rapa]	6	4	2	2	0	0	2	2	2	0
BnaA01T0040900WE	BnaA01G0040900WE	westar	GO:0004672	protein STRUBBELIG-RECEPTOR FAMILY 8-like; K04730 interleukin-1 receptor-associated kinase 1 [EC:2.7.11.1] (A)	Protein STRUBBELIG-RECEPTOR FAMILY 8 OS=Arabidopsis thaliana GN=SRF8 PE=2 SV=1	-	BnaA01g11930D [Brassica napus]	6	3	5	6	7	19	17	10	18	5
BnaA01T0041000WE	BnaA01G0041000WE	westar	GO:0003677	DnaK family protein; K03283 heat shock 70kDa protein 1/8 (A)	Lysine-specific demethylase PHF2 OS=Homo sapiens GN=PHF2 PE=1 SV=4	PHD-finger	BnaA01g11940D [Brassica napus]	145	149	151	161	156	143	156	137	172	173
BnaA01T0041100WE	BnaA01G0041100WE	westar	GO:0005515	plant UBX domain-containing protein 3-like; K14012 UBX domain-containing protein 1 (A)	Plant UBX domain-containing protein 3 OS=Arabidopsis thaliana GN=PUX3 PE=1 SV=1	UBX domain	BnaA01g11950D [Brassica napus]	136	94	168	331	255	371	144	92	210	187
BnaA01T0041200WE	BnaA01G0041200WE	westar	--	--	Uncharacterized protein At4g22160 OS=Arabidopsis thaliana GN=At4g22160 PE=2 SV=2	--	BnaA01g11960D [Brassica napus]	47	58	57	40	40	15	33	27	27	10
BnaA01T0041300WE	BnaA01G0041300WE	westar	GO:0000786	HMG-Y-related protein A-like; K11275 histone H1/5 (A)	--	linker histone H1 and H5 family	BnaA01g11970D [Brassica napus]	0	0	0	0	0	0	0	0	0	0
BnaA01T0041400WE	BnaA01G0041400WE	westar	--	--	--	--	BnaA01g12010D [Brassica napus]	326	372	312	109	203	134	682	595	454	531
BnaA01T0041500WE	BnaA01G0041500WE	westar	GO:0005216	KCNH7; potassium voltage-gated channel, subfamily H (eag-related), member 7; K04910 potassium voltage-gated channel Eag-related subfamily H member 7 (A)	Potassium channel AKT2/3 OS=Arabidopsis thaliana GN=AKT2 PE=1 SV=1	Cyclic nucleotide-binding domain	BnaA01g12020D [Brassica napus]	394	400	352	243	303	328	932	1020	1111	1038
BnaA01T0041600WE	BnaA01G0041600WE	westar	--	--	--	--	BnaA01g12030D [Brassica napus]	0	0	2	0	0	0	0	0	0	0
BnaA01T0041700WE	BnaA01G0041700WE	westar	GO:0005506	ISU3; Iron-sulfur cluster assembly protein 3; K04488 nitrogen fixation protein NifU and related proteins (A)	Iron-sulfur cluster assembly protein 1 OS=Arabidopsis thaliana GN=ISU1 PE=2 SV=1	NifU-like N terminal domain	BnaA01g12040D [Brassica napus]	899	912	835	870	665	972	802	915	808	740
BnaA01T0041800WE	BnaA01G0041800WE	westar	GO:0005198	uncharacterized LOC106373525; K17893 ubiquinol oxidase [EC:1.10.3.11] (A)	Plastid lipid-associated protein 2, chloroplastic OS=Brassica campestris GN=PAP2 PE=1 SV=1	PAP_fibrillin	PREDICTED: plastid lipid-associated protein 2, chloroplastic [Brassica rapa]	69	53	79	122	169	128	95	96	131	159
BnaA01T0041900WE	BnaA01G0041900WE	westar	GO:0005515	ubiquinol oxidase 4, chloroplastic/chromoplastic-like; K17893 ubiquinol oxidase [EC:1.10.3.11] (A)	Ubiquinol oxidase 4, chloroplastic/chromoplastic OS=Arabidopsis thaliana GN=AOX4 PE=1 SV=2	Zinc finger, C3HC4 type (RING finger)	BnaA01g12080D [Brassica napus]	604	545	663	2074	1400	1824	531	404	1243	873
BnaA01T0042000WE	BnaA01G0042000WE	NA	NA	NA	NA	NA	NA	2	3	1	13	10	11	2	1	22	30
BnaA01T0042100WE	BnaA01G0042100WE	westar	--	--	--	--	PREDICTED: protein KRI1-like [Brassica rapa]	0	0	0	2	0	0	0	0	0	0
BnaA01T0042200WE	BnaA01G0042200WE	westar	--	--	--	Protein of unknown function (DUF3537)	BnaC01g13780D [Brassica napus]	392	277	425	1034	902	1027	439	435	1374	1001
BnaA01T0042300WE	BnaA01G0042300WE	westar	--	--	Uncharacterized membrane protein At1g16860 OS=Arabidopsis thaliana GN=At1g16860 PE=1 SV=1	--	PREDICTED: uncharacterized membrane protein At1g16860 [Brassica rapa]	146	211	137	64	110	58	116	122	156	161
BnaA01T0042400WE	BnaA01G0042400WE	westar	GO:0005743	putative upf0041 domain-containing protein; K11086 small nuclear ribonucleoprotein B and B' (A)	Mitochondrial pyruvate carrier 4 OS=Arabidopsis thaliana GN=MPC4 PE=3 SV=1	Uncharacterised protein family (UPF0041)	PREDICTED: mitochondrial pyruvate carrier 2-like [Brassica rapa]	134	117	112	127	122	159	92	78	71	53
BnaA01T0042500WE	BnaA01G0042500WE	westar	GO:0005743	--	Mitochondrial pyruvate carrier 4 OS=Arabidopsis thaliana GN=MPC4 PE=3 SV=1	Uncharacterised protein family (UPF0041)	PREDICTED: mitochondrial pyruvate carrier 2-like [Brassica rapa]	24	22	43	52	33	36	24	20	27	23
BnaA01T0042600WE	BnaA01G0042600WE	westar	--	--	--	--	PREDICTED: uncharacterized protein LOC103859949 [Brassica rapa]	23	20	21	11	27	32	19	30	20	13
BnaA01T0042700WE	BnaA01G0042700WE	westar	GO:0006672	alkaline ceramidase 3-like; K04711 dihydroceramidase [EC:3.5.1.-] (A)	Alkaline ceramidase 3 OS=Mus musculus GN=Acer3 PE=2 SV=1	Ceramidase	BnaA01g12140D [Brassica napus]	56	37	42	45	61	53	41	35	31	29
BnaA01T0042700WE.1	BnaA01G0042700WE.1	NA	NA	NA	NA	NA	NA	56	37	42	45	61	53	41	35	31	29
BnaA01T0042800WE	BnaA01G0042800WE	westar	GO:0016020	phosphatidate cytidylyltransferase 2; K00981 phosphatidate cytidylyltransferase [EC:2.7.7.41] (A)	Phosphatidate cytidylyltransferase 2 OS=Arabidopsis thaliana GN=CDS2 PE=1 SV=1	Cytidylyltransferase family	BnaA01g12150D [Brassica napus]	155	135	188	277	170	125	130	123	224	141
BnaA01T0042900WE	BnaA01G0042900WE	westar	GO:0004221	U4/U6.U5 tri-snRNP-associated protein 2-like; K12847 U4/U6.U5 tri-snRNP-associated protein 2 (A)	U4/U6.U5 tri-snRNP-associated protein 2 OS=Mus musculus GN=Usp39 PE=2 SV=2	Zn-finger in ubiquitin-hydrolases and other protein	PREDICTED: U4/U6.U5 tri-snRNP-associated protein 2-like [Brassica rapa]	112	108	99	208	203	177	103	78	168	110
BnaA01T0043000WE	BnaA01G0043000WE	westar	GO:0005515	uncharacterized LOC106376523; K15223 upstream activation factor subunit UAF30 (A)	Upstream activation factor subunit spp27 OS=Schizosaccharomyces pombe (strain 972 / ATCC 24843) GN=spp27 PE=1 SV=1	DEK C terminal domain	BnaA01g12170D [Brassica napus]	84	109	68	54	64	43	67	64	66	53
BnaA01T0043100WE	BnaA01G0043100WE	westar	--	--	--	--	BnaA01g12180D [Brassica napus]	0	0	2	1	3	0	4	3	0	0
BnaA01T0043200WE	BnaA01G0043200WE	westar	GO:0003723	NHP2-like protein 1; K12845 U4/U6 small nuclear ribonucleoprotein SNU13 (A)	NHP2-like protein 1 OS=Xenopus tropicalis GN=nhp2l1 PE=2 SV=1	Ribosomal protein L7Ae/L30e/S12e/Gadd45 family	PREDICTED: NHP2-like protein 1 [Brassica rapa]	426	376	467	417	302	513	296	299	388	302
BnaA01T0043300WE	BnaA01G0043300WE	westar	GO:0016020	--	ER membrane protein complex subunit 3 OS=Danio rerio GN=emc3 PE=2 SV=1	Integral membrane protein DUF106	BnaA01g12200D [Brassica napus]	167	146	157	287	259	286	143	117	151	113
BnaA01T0043400WE	BnaA01G0043400WE	westar	--	uncharacterized LOC103646289; K02883 large subunit ribosomal protein L18e (A)	Putative lipid-binding protein AIR1 OS=Arabidopsis thaliana GN=AIR1 PE=2 SV=1	Hydrophobic seed protein	BnaC01g13940D [Brassica napus]	0	0	0	0	0	0	0	0	0	0
BnaA01T0043500WE	BnaA01G0043500WE	westar	--	ubiquitin carboxyl-terminal hydrolase 36; K11855 ubiquitin carboxyl-terminal hydrolase 36/42 [EC:3.4.19.12] (A)	Putative lipid-binding protein At4g00165 OS=Arabidopsis thaliana GN=At4g00165 PE=2 SV=1	Hydrophobic seed protein	PREDICTED: 36.4 kDa proline-rich protein-like [Camelina sativa]	0	0	0	0	0	0	0	0	0	0
BnaA01T0043600WE	BnaA01G0043600WE	westar	GO:0005634	cyclin-D3-2-like; K14505 cyclin D3, plant (A)	Cyclin-D3-2 OS=Arabidopsis thaliana GN=CYCD3-2 PE=2 SV=1	Cyclin, C-terminal domain	BnaC01g41350D [Brassica napus]	0	0	0	0	0	0	0	0	0	0
BnaA01T0043700WE	BnaA01G0043700WE	westar	--	uncharacterized LOC103646289; K02883 large subunit ribosomal protein L18e (A)	Putative lipid-binding protein AIR1 OS=Arabidopsis thaliana GN=AIR1 PE=2 SV=1	Hydrophobic seed protein	PREDICTED: putative lipid-binding protein AIR1 [Brassica rapa]	0	0	0	0	0	0	0	0	0	0
BnaA01T0043800WE	BnaA01G0043800WE	westar	GO:0008152	putative aarF domain-containing protein kinase 1; K08869 aarF domain-containing kinase (A)	Putative methyltransferase DDB_G0268948 OS=Dictyostelium discoideum GN=DDB_G0268948 PE=1 SV=2	Methyltransferase domain	PREDICTED: putative methyltransferase DDB_G0268948 [Brassica rapa]	222	230	242	340	298	463	125	136	87	63
BnaA01T0043900WE	BnaA01G0043900WE	westar	GO:0005515	sterol binding ankyrin repeat protein (predicted); K06867 uncharacterized protein (A)	Oxysterol-binding protein-related protein 2A OS=Arabidopsis thaliana GN=ORP2A PE=2 SV=1	Pleckstrin homology domain	PREDICTED: oxysterol-binding protein-related protein 2A isoform X1 [Brassica rapa]	291	93	324	314	0	271	61	330	407	171
BnaA01T0043900WE.1	BnaA01G0043900WE.1	NA	NA	NA	NA	NA	NA	211	501	151	51	187	97	414	52	119	308
BnaA01T0044000WE	BnaA01G0044000WE	westar	GO:0003824	PAP2 superfamily protein; K17981 mitochondrial fission process protein 1 (A)	Probable lipid phosphate phosphatase beta OS=Arabidopsis thaliana GN=LPPB PE=2 SV=1	PAP2 superfamily	PREDICTED: probable lipid phosphate phosphatase beta [Brassica rapa]	59	64	61	54	41	75	56	50	40	30
BnaA01T0044100WE	BnaA01G0044100WE	westar	--	DEAD-box ATP-dependent RNA helicase 7; K16911 ATP-dependent RNA helicase DDX21 [EC:3.6.4.13] (A)	Xyloglucan galactosyltransferase KATAMARI1 OS=Arabidopsis thaliana GN=KAM1 PE=1 SV=1	Exostosin family	BnaA01g12310D [Brassica napus]	212	242	203	100	122	134	188	203	163	190
BnaA01T0044200WE	BnaA01G0044200WE	westar	GO:0003824	probable trehalose-phosphate phosphatase G; K01087 trehalose 6-phosphate phosphatase [EC:3.1.3.12] (A)	Probable trehalose-phosphate phosphatase G OS=Arabidopsis thaliana GN=TPPG PE=2 SV=1	Trehalose-phosphatase	PREDICTED: probable trehalose-phosphate phosphatase G [Brassica rapa]	96	99	84	49	66	78	104	117	53	44
BnaA01T0044300WE	BnaA01G0044300WE	westar	GO:0006351	--	--	Seed dormancy control	BnaA01g12330D [Brassica napus]	0	0	0	0	0	0	0	0	0	0
BnaA01T0044400WE	BnaA01G0044400WE	westar	--	indole-3-acetic acid-induced protein ARG7; K14488 SAUR family protein (A)	Auxin-responsive protein SAUR36 OS=Arabidopsis thaliana GN=SAUR36 PE=2 SV=1	Auxin responsive protein	PREDICTED: indole-3-acetic acid-induced protein ARG7 [Brassica rapa]	1	0	5	14	22	23	12	8	6	1
BnaA01T0044500WE	BnaA01G0044500WE	westar	--	--	--	Probable lipid transfer	BnaA01g12350D [Brassica napus]	0	0	0	0	0	0	0	0	0	0
BnaA01T0044600WE	BnaA01G0044600WE	westar	GO:0005515	FAM10 family protein At4g22670-like; K09560 suppressor of tumorigenicity protein 13 (A)	FAM10 family protein At4g22670 OS=Arabidopsis thaliana GN=At4g22670 PE=1 SV=1	TPR repeat	PREDICTED: FAM10 family protein At4g22670 isoform X1 [Brassica rapa]	395	512	404	1189	1067	775	521	373	1381	1089
BnaA01T0044700WE	BnaA01G0044700WE	westar	--	hypothetical protein; K07466 replication factor A1 (A)	--	Domain of unknown function DUF223	PREDICTED: uncharacterized protein LOC103860229 [Brassica rapa]	0	0	0	7	0	0	1	1	1	0
BnaA01T0044800WE	BnaA01G0044800WE	westar	GO:0003682	protein ODORANT1-like; K09422 myb proto-oncogene protein, plant (A)	Protein ODORANT1 OS=Petunia hybrida GN=ODO1 PE=2 SV=1	Myb-like DNA-binding domain	PREDICTED: protein ODORANT1 [Brassica rapa]	0	0	0	0	0	0	0	0	0	0
BnaA01T0044900WE	BnaA01G0044900WE	westar	GO:0005506	geraniol 8-hydroxylase-like; K00512 steroid 17alpha-monooxygenase / 17alpha-hydroxyprogesterone aldolase [EC:1.14.14.19 4.1.2.30] (A)	3,9-dihydroxypterocarpan 6A-monooxygenase OS=Glycine max GN=CYP93A1 PE=1 SV=1	Cytochrome P450	PREDICTED: geraniol 8-hydroxylase [Brassica rapa]	376	361	423	524	406	633	567	587	296	266
BnaA01T0045000WE	BnaA01G0045000WE	westar	--	probable tRNA N6-adenosine threonylcarbamoyltransferase; K01409 N6-L-threonylcarbamoyladenine synthase [EC:2.3.1.234] (A)	Probable tRNA N6-adenosine threonylcarbamoyltransferase OS=Xenopus laevis GN=osgep PE=2 SV=1	Glycoprotease family	PREDICTED: probable tRNA N6-adenosine threonylcarbamoyltransferase [Brassica rapa]	64	60	71	108	110	115	59	35	62	75
BnaA01T0045100WE	BnaA01G0045100WE	westar	GO:0004672	probable serine/threonine-protein kinase At1g01540; K04730 interleukin-1 receptor-associated kinase 1 [EC:2.7.11.1] (A)	Probable LRR receptor-like serine/threonine-protein kinase IRK OS=Arabidopsis thaliana GN=IRK PE=1 SV=1	Leucine rich repeat N-terminal domain	BnaA01g12400D [Brassica napus]	91	113	71	205	182	195	45	58	107	103
BnaA01T0045200WE	BnaA01G0045200WE	westar	--	--	Jacalin-related lectin 45 OS=Arabidopsis thaliana GN=JAL45 PE=3 SV=1	Jacalin-like lectin domain	PREDICTED: myrosinase-binding protein-like At1g52030 [Brassica rapa]	0	0	0	0	0	0	0	0	0	0
BnaA01T0045300WE	BnaA01G0045300WE	westar	--	--	Jacalin-related lectin 45 OS=Arabidopsis thaliana GN=JAL45 PE=3 SV=1	Jacalin-like lectin domain	PREDICTED: myrosinase-binding protein-like At2g39330 [Brassica rapa]	0	0	0	0	0	0	0	0	0	0
BnaA01T0045400WE	BnaA01G0045400WE	westar	GO:0005506	hypothetical protein; K14423 4,4-dimethyl-9beta,19-cyclopropylsterol-4alpha-methyl oxidase [EC:1.14.13.72] (A)	Methylsterol monooxygenase 1-2 OS=Arabidopsis thaliana GN=SMO1-2 PE=2 SV=1	Fatty acid hydroxylase superfamily	predicted protein [Arabidopsis thaliana]	251	264	287	365	314	470	240	249	401	276
BnaA01T0045500WE	BnaA01G0045500WE	westar	--	--	Uncharacterized protein At4g22758 OS=Arabidopsis thaliana GN=At4g22758 PE=2 SV=1	--	BnaC01g14190D [Brassica napus]	37	20	39	83	69	87	38	20	68	20
BnaA01T0045600WE	BnaA01G0045600WE	westar	--	Pentatricopeptide repeat superfamily protein isoform 1; K01074 palmitoyl-protein thioesterase [EC:3.1.2.22] (A)	Pentatricopeptide repeat-containing protein At4g22760 OS=Arabidopsis thaliana GN=PCMP-E6 PE=2 SV=1	PPR repeat	PREDICTED: LOW QUALITY PROTEIN: pentatricopeptide repeat-containing protein At4g22760 [Brassica rapa]	71	103	110	49	69	71	114	63	93	78
BnaA01T0045700WE	BnaA01G0045700WE	westar	--	--	AT-hook motif nuclear-localized protein 2 OS=Arabidopsis thaliana GN=AHL2 PE=2 SV=1	Domain of unknown function (DUF296)	BnaA01g12480D [Brassica napus]	30	26	31	18	20	16	41	24	34	28
BnaA01T0045800WE	BnaA01G0045800WE	westar	GO:0008152	GTP-binding protein At2g22870-like; K03978 GTP-binding protein (A)	ACT domain-containing protein ACR7 OS=Arabidopsis thaliana GN=ACR7 PE=2 SV=1	Reverse transcriptase-like	BnaA01g12490D [Brassica napus]	5	3	11	4	3	6	8	6	10	2
BnaA01T0045900WE	BnaA01G0045900WE	westar	GO:0006855	MATE efflux family protein DTX1; K03327 multidrug resistance protein, MATE family (A)	MATE efflux family protein DTX1 OS=Arabidopsis thaliana GN=DTX1 PE=2 SV=1	MatE	PREDICTED: MATE efflux family protein DTX1 [Brassica rapa]	16	28	26	7	9	6	28	18	34	9
BnaA01T0046000WE	BnaA01G0046000WE	westar	--	--	--	--	BnaC03g29980D [Brassica napus]	0	0	0	0	0	0	0	0	0	0
BnaA01T0046100WE	BnaA01G0046100WE	westar	--	--	AT-hook motif nuclear-localized protein 24 OS=Arabidopsis thaliana GN=AHL24 PE=2 SV=1	Domain of unknown function (DUF296)	PREDICTED: putative DNA-binding protein ESCAROLA [Brassica rapa]	0	0	0	0	0	0	0	0	0	0
BnaA01T0046200WE	BnaA01G0046200WE	westar	--	--	Ycf49-like protein OS=Synechocystis sp. (strain PCC 6803 / Kazusa) GN=sll0608 PE=3 SV=1	Protein of unknown function (DUF2499)	BnaA01g12510D [Brassica napus]	171	219	126	140	172	139	113	88	145	103
BnaA01T0046300WE	BnaA01G0046300WE	westar	--	protein TPX2; K16812 targeting protein for Xklp2 (A)	Protein TPX2 OS=Arabidopsis thaliana GN=TPX2 PE=1 SV=1	SNARE associated Golgi protein	BnaA01g12520D [Brassica napus]	148	160	152	121	178	177	138	102	89	93
BnaA01T0046400WE	BnaA01G0046400WE	westar	GO:0016491	leucoanthocyanidin dioxygenase; K05277 leucoanthocyanidin dioxygenase [EC:1.14.11.19] (A)	Leucoanthocyanidin dioxygenase OS=Arabidopsis thaliana GN=LDOX PE=1 SV=1	2OG-Fe(II) oxygenase superfamily	anthocyanidin synthase 1 protein [Brassica rapa subsp. oleifera]	182	114	196	67	7	57	171	345	37	24
BnaA01T0046500WE	BnaA01G0046500WE	westar	--	--	PGR5-like protein 1A, chloroplastic OS=Arabidopsis thaliana GN=PGRL1A PE=1 SV=1	--	PREDICTED: PGR5-like protein 1A, chloroplastic isoform X1 [Brassica rapa]	6930	9235	7051	8811	7619	6385	10009	10838	9084	6693
BnaA01T0046500WE.1	BnaA01G0046500WE.1	NA	NA	NA	NA	NA	NA	6930	9235	7051	8811	7619	6385	10009	10838	9084	6693
BnaA01T0046600WE	BnaA01G0046600WE	westar	--	--	--	--	BnaA01g12550D [Brassica napus]	1	3	2	1	4	3	2	14	10	0
BnaA01T0046700WE	BnaA01G0046700WE	westar	GO:0005515	protein FIZZY-RELATED 2; K03364 cell division cycle 20-like protein 1, cofactor of APC complex (A)	Protein FIZZY-RELATED 2 OS=Arabidopsis thaliana GN=FZR2 PE=1 SV=1	WD domain, G-beta repeat	PREDICTED: protein FIZZY-RELATED 2 [Brassica rapa]	75	81	56	71	94	101	89	76	52	47
BnaA01T0046800WE	BnaA01G0046800WE	westar	--	--	Protein STAY-GREEN 1, chloroplastic OS=Arabidopsis thaliana GN=SGR1 PE=1 SV=1	Staygreen protein	PREDICTED: protein STAY-GREEN 1, chloroplastic isoform X2 [Brassica rapa]	45	60	54	461	325	468	141	155	266	250
BnaA01T0046900WE	BnaA01G0046900WE	westar	GO:0004672	cysteine-rich receptor-like protein kinase 29; K04730 interleukin-1 receptor-associated kinase 1 [EC:2.7.11.1] (A)	Cysteine-rich receptor-like protein kinase 11 OS=Arabidopsis thaliana GN=CRK11 PE=2 SV=2	Salt stress response/antifungal	PREDICTED: putative receptor-like protein kinase At4g00960 isoform X1 [Brassica rapa]	0	0	0	71	15	155	0	0	13	14
BnaA01T0047000WE	BnaA01G0047000WE	westar	GO:0016787	dihydroorotase, mitochondrial-like; K01465 dihydroorotase [EC:3.5.2.3] (A)	Dihydroorotase, mitochondrial OS=Arabidopsis thaliana GN=PYR4 PE=2 SV=1	Amidohydrolase family	BnaA01g12680D [Brassica napus]	15	16	18	3	0	11	16	12	9	6
BnaA01T0047100WE	BnaA01G0047100WE	westar	GO:0004672	probable serine/threonine-protein kinase At1g09600; K08819 cyclin-dependent kinase 12/13 [EC:2.7.11.22 2.7.11.23] (A)	Probable serine/threonine-protein kinase At1g54610 OS=Arabidopsis thaliana GN=At1g54610 PE=1 SV=1	Protein kinase domain	PREDICTED: probable serine/threonine-protein kinase At1g54610 isoform X1 [Brassica rapa]	2	1	2	0	2	5	1	7	2	0
BnaA01T0047200WE	BnaA01G0047200WE	westar	GO:0003677	MADS-box transcription factor 6; K09264 MADS-box transcription factor, plant (A)	Agamous-like MADS-box protein AGL19 OS=Arabidopsis thaliana GN=AGL19 PE=1 SV=1	K-box region	PREDICTED: agamous-like MADS-box protein AGL19 [Brassica rapa]	0	0	0	0	0	2	0	0	0	0
BnaA01T0047300WE	BnaA01G0047300WE	westar	--	uncharacterized LOC101754965; K01872 alanyl-tRNA synthetase [EC:6.1.1.7] (A)	Protein FAM63A OS=Bos taurus GN=FAM63A PE=2 SV=1	Protein of unknown function (DUF544)	PREDICTED: protein FAM63A [Brassica rapa]	65	37	56	44	34	40	58	51	76	80
BnaA01T0047400WE	BnaA01G0047400WE	westar	GO:0005634	separase; K02365 separase [EC:3.4.22.49] (A)	Separase OS=Arabidopsis thaliana GN=ESP1 PE=2 SV=1	Peptidase family C50	PREDICTED: separase isoform X2 [Brassica rapa]	94	100	79	173	220	169	87	44	145	84
BnaA01T0047500WE	BnaA01G0047500WE	westar	--	hypothetical protein; K04730 interleukin-1 receptor-associated kinase 1 [EC:2.7.11.1] (A)	Cysteine-rich repeat secretory protein 34 OS=Arabidopsis thaliana GN=CRRSP34 PE=2 SV=1	Salt stress response/antifungal	PREDICTED: putative cysteine-rich repeat secretory protein 37 [Brassica rapa]	0	0	0	0	0	0	0	0	0	0
BnaA01T0047600WE	BnaA01G0047600WE	westar	--	hypothetical protein; K00128 aldehyde dehydrogenase (NAD+) [EC:1.2.1.3] (A)	Putative cysteine-rich repeat secretory protein 37 OS=Arabidopsis thaliana GN=CRRSP37 PE=5 SV=2	Salt stress response/antifungal	BnaA01g12780D [Brassica napus]	0	0	0	0	0	0	0	0	0	0
BnaA01T0047700WE	BnaA01G0047700WE	westar	--	molybdenum cofactor sulfurase-like; K15631 molybdenum cofactor sulfurtransferase [EC:2.8.1.9] (A)	Molybdenum cofactor sulfurase OS=Solanum lycopersicum GN=FLACCA PE=2 SV=1	--	BnaA01g12790D [Brassica napus]	219	162	204	283	235	321	265	81	387	317
BnaA01T0047800WE	BnaA01G0047800WE	westar	GO:0016021	YALI0A00759p; K06653 CDK inhibitor PHO81 (A)	SPX domain-containing membrane protein At4g22990 OS=Arabidopsis thaliana GN=At4g22990 PE=2 SV=2	SPX domain	BnaA01g12800D [Brassica napus]	218	191	215	242	106	213	217	197	216	160
BnaA01T0047900WE	BnaA01G0047900WE	westar	GO:0055085	UTR2; UDP-galactose transporter 2; K15277 solute carrier family 35 (adenosine 3'-phospho 5'-phosphosulfate transporter), member B3 (A)	UDP-galactose/UDP-glucose transporter 2 OS=Arabidopsis thaliana GN=UTR2 PE=2 SV=1	UAA transporter family	UDP-galactose transporter 2 [Arabidopsis thaliana]	192	145	194	301	101	236	243	199	119	115
BnaA01T0048000WE	BnaA01G0048000WE	westar	--	--	--	--	BnaA01g12820D [Brassica napus]	0	4	1	0	2	0	6	3	1	0
BnaA01T0048100WE	BnaA01G0048100WE	westar	GO:0006855	MATE efflux family protein LAL5-like; K03327 multidrug resistance protein, MATE family (A)	Multidrug and toxin extrusion protein 1 OS=Pongo abelii GN=SLC47A1 PE=2 SV=1	MatE	BnaA01g12840D [Brassica napus]	0	0	0	0	0	0	1	1	0	0
BnaA01T0048200WE	BnaA01G0048200WE	westar	--	3-epi-6-deoxocathasterone 23-monooxygenase; K12638 3-epi-6-deoxocathasterone 23-monooxygenase [EC:1.14.13.112] (A)	PRA1 family protein B1 OS=Arabidopsis thaliana GN=PRA1B1 PE=1 SV=1	PRA1 family protein	BnaA01g12860D [Brassica napus]	21	11	22	13	15	13	15	8	15	7
BnaA01T0048300WE	BnaA01G0048300WE	westar	GO:0005515	protein gar2; K14411 RNA-binding protein Musashi (A)	Protein IQ-DOMAIN 14 OS=Arabidopsis thaliana GN=IQD14 PE=1 SV=1	IQ calmodulin-binding motif	PREDICTED: protein IQ-DOMAIN 14-like [Brassica rapa]	288	396	213	79	458	175	223	58	9	10
BnaA01T0048400WE	BnaA01G0048400WE	westar	GO:0004252	hypothetical protein; K20028 palmitoyltransferase ZDHHC2/15/20 [EC:2.3.1.225] (A)	RHOMBOID-like protein 7 OS=Arabidopsis thaliana GN=RBL7 PE=3 SV=1	Rhomboid family	BnaA01g12880D [Brassica napus]	0	0	0	0	0	0	0	0	0	0
BnaA01T0048500WE	BnaA01G0048500WE	westar	--	BRCA1-A complex subunit BRE-like; K12173 BRCA1-A complex subunit BRE (A)	Pathogenesis-related protein R major form OS=Nicotiana tabacum PE=1 SV=1	Thaumatin family	BnaA01g12890D [Brassica napus]	1682	1852	1896	255	291	649	1525	2183	274	280
BnaA01T0048600WE	BnaA01G0048600WE	westar	GO:0004357	glutamate--cysteine ligase, chloroplastic; K01919 glutamate--cysteine ligase [EC:6.3.2.2] (A)	Glutamate--cysteine ligase, chloroplastic OS=Brassica juncea GN=GSH1 PE=1 SV=1	Glutamate-cysteine ligase family 2(GCS2)	BnaA01g12900D [Brassica napus]	3402	3612	3453	5426	5151	7767	3328	2642	4834	3424
BnaA01T0048700WE	BnaA01G0048700WE	westar	--	--	--	--	BnaC01g14660D [Brassica napus]	0	0	0	0	0	0	0	0	0	0
BnaA01T0048800WE	BnaA01G0048800WE	westar	--	hypothetical protein; K04730 interleukin-1 receptor-associated kinase 1 [EC:2.7.11.1] (A)	Cysteine-rich receptor-like protein kinase 24 OS=Arabidopsis thaliana GN=CRK24 PE=3 SV=2	Salt stress response/antifungal	BnaA01g12970D [Brassica napus]	0	0	0	0	0	0	0	0	0	0
BnaA01T0048900WE	BnaA01G0048900WE	westar	--	--	--	Uncharacterized conserved protein (DUF2365)	BnaA01g13000D [Brassica napus]	214	238	267	455	412	332	280	209	304	268
BnaA01T0049000WE	BnaA01G0049000WE	westar	--	GMP synthase; K01951 GMP synthase (glutamine-hydrolysing) [EC:6.3.5.2] (A)	--	Domain of unknown function (DUF4409)	BnaA01g13010D [Brassica napus]	0	0	0	0	0	0	0	0	0	0
BnaA01T0049100WE	BnaA01G0049100WE	westar	--	uncharacterized LOC104813337; K05609 ubiquitin carboxyl-terminal hydrolase L3 [EC:3.4.19.12] (A)	--	Domain of unknown function (DUF4409)	BnaC01g14940D [Brassica napus]	2	6	3	2	0	0	1	5	0	0
BnaA01T0049200WE	BnaA01G0049200WE	westar	--	uncharacterized LOC104813337; K05609 ubiquitin carboxyl-terminal hydrolase L3 [EC:3.4.19.12] (A)	--	Domain of unknown function (DUF4409)	BnaA01g13030D [Brassica napus]	15	13	15	8	3	3	11	3	10	9
BnaA01T0049300WE	BnaA01G0049300WE	westar	GO:0016021	hypothetical protein; K17345 tetraspanin-5 (A)	Tetraspanin-5 OS=Arabidopsis thaliana GN=TET5 PE=2 SV=1	Tetraspanin family	BnaC01g14980D [Brassica napus]	30	39	29	24	17	14	9	0	35	20
BnaA01T0049400WE	BnaA01G0049400WE	westar	GO:0008152	short-chain dehydrogenase TIC 32, chloroplastic-like; K19329 WW domain-containing oxidoreductase (A)	Short-chain dehydrogenase TIC 32, chloroplastic OS=Arabidopsis thaliana GN=TIC32 PE=2 SV=1	short chain dehydrogenase	PREDICTED: short-chain dehydrogenase TIC 32, chloroplastic [Brassica rapa]	1119	1200	1179	1870	1682	1795	942	1124	1184	894
BnaA01T0049500WE	BnaA01G0049500WE	westar	GO:0005515	--	--	TIR domain	BnaA01g13050D [Brassica napus]	4	6	2	6	4	1	5	3	3	6
BnaA01T0049600WE	BnaA01G0049600WE	westar	GO:0005515	60S ribosomal protein L7a, putative; K02936 large subunit ribosomal protein L7Ae (A)	E3 ubiquitin-protein ligase At3g02290 OS=Arabidopsis thaliana GN=At3g02290 PE=2 SV=1	Ring finger domain	PREDICTED: RING-H2 finger protein ATL81 [Brassica rapa]	3	2	5	34	19	43	3	1	24	12
BnaA01T0049700WE	BnaA01G0049700WE	westar	GO:0005618	pectinesterase/pectinesterase inhibitor 18-like; K01051 pectinesterase [EC:3.1.1.11] (A)	Pectinesterase/pectinesterase inhibitor 18 OS=Arabidopsis thaliana GN=PME18 PE=1 SV=3	Pectinesterase	PREDICTED: pectinesterase/pectinesterase inhibitor 18-like [Brassica rapa]	0	0	0	0	0	0	0	0	0	0
BnaA01T0049800WE	BnaA01G0049800WE	westar	--	dead Box protein Dhh1p; K12614 ATP-dependent RNA helicase DDX6/DHH1 [EC:3.6.4.13] (A)	Protein lifeguard 1 OS=Bos taurus GN=GRINA PE=2 SV=1	PLAC8 family	PREDICTED: uncharacterized protein LOC103861082 [Brassica rapa]	318	303	316	360	421	462	309	234	179	151
BnaA01T0049900WE	BnaA01G0049900WE	westar	--	DNA polymerase eta-like; K03509 DNA polymerase eta [EC:2.7.7.7] (A)	--	Protein of unknown function, DUF604	BnaA01g13090D [Brassica napus]	39	51	36	18	47	35	52	20	15	20
BnaA01T0050000WE	BnaA01G0050000WE	westar	--	--	--	--	BnaCnng42080D [Brassica napus]	9	18	10	9	6	6	2	10	14	9
BnaA01T0050100WE	BnaA01G0050100WE	westar	--	protein SPIRAL1-like 5; K18635 protein SPIRAL1 and related proteins (A)	Protein SPIRAL1-like 5 OS=Arabidopsis thaliana GN=SP1L5 PE=2 SV=1	--	PREDICTED: protein SPIRAL1-like 5 [Brassica rapa]	0	0	0	0	0	0	0	0	0	0
BnaA01T0050200WE	BnaA01G0050200WE	westar	--	--	F-box protein At5g25290 OS=Arabidopsis thaliana GN=At5g25290 PE=2 SV=1	Protein of unknown function (DUF295)	PREDICTED: F-box protein At5g25290-like [Brassica rapa]	0	0	0	0	0	0	0	0	0	0
BnaA01T0050300WE	BnaA01G0050300WE	westar	--	--	F-box protein At5g25290 OS=Arabidopsis thaliana GN=At5g25290 PE=2 SV=1	Protein of unknown function (DUF295)	PREDICTED: F-box protein At5g25290-like [Brassica rapa]	330	349	383	350	286	462	251	212	378	228
BnaA01T0050400WE	BnaA01G0050400WE	westar	--	hypothetical protein; K14544 U3 small nucleolar RNA-associated protein 22 (A)	Phosphatidylinositol 4-kinase gamma 4 OS=Arabidopsis thaliana GN=PI4KG4 PE=1 SV=1	--	BnaA01g13180D [Brassica napus]	59	55	47	66	63	85	32	43	68	77
BnaA01T0050500WE	BnaA01G0050500WE	westar	GO:0006508	probable cysteine proteinase At4g11320; K01365 cathepsin L [EC:3.4.22.15] (A)	Cysteine proteinase RD21a OS=Arabidopsis thaliana GN=RD21A PE=1 SV=1	Cathepsin propeptide inhibitor domain (I29)	PREDICTED: zingipain-2 [Brassica rapa]	0	0	0	0	0	0	0	0	0	0
BnaA01T0050600WE	BnaA01G0050600WE	westar	--	--	--	Protein of unknown function (DUF793)	BnaA01g13210D [Brassica napus]	9	15	21	27	108	76	37	32	23	22
BnaA01T0050700WE	BnaA01G0050700WE	westar	--	RRP12-like protein; K14794 ribosomal RNA-processing protein 12 (A)	RRP12-like protein OS=Gallus gallus GN=RRP12 PE=2 SV=1	NUC173 domain	PREDICTED: RRP12-like protein isoform X1 [Brassica rapa]	62	55	65	34	36	48	51	59	90	62
BnaA01T0050800WE	BnaA01G0050800WE	NA	NA	NA	NA	NA	NA	0	0	0	0	0	0	0	0	0	0
BnaA01T0050900WE	BnaA01G0050900WE	westar	--	--	Protein SUPPRESSOR OF GENE SILENCING 3 OS=Arabidopsis thaliana GN=SGS3 PE=1 SV=1	--	BnaC05g22260D [Brassica napus]	50	50	58	55	65	43	65	54	73	51
BnaA01T0051000WE	BnaA01G0051000WE	westar	--	--	--	Protein of unknown function (DUF1685)	BnaC05g22250D [Brassica napus]	0	1	1	1	0	3	0	0	0	0
BnaA01T0051100WE	BnaA01G0051100WE	westar	--	uncharacterized LOC103446271; K13506 glycerol-3-phosphate O-acyltransferase 3/4 [EC:2.3.1.15] (A)	Uncharacterized protein At1g04910 OS=Arabidopsis thaliana GN=At1g04910 PE=2 SV=1	GDP-fucose protein O-fucosyltransferase	BnaC05g22240D [Brassica napus]	7	10	8	1	21	7	2	4	31	12
BnaA01T0051200WE	BnaA01G0051200WE	westar	--	--	SAP30-binding protein OS=Homo sapiens GN=SAP30BP PE=1 SV=1	HCNGP-like protein	BnaC05g22230D [Brassica napus]	210	205	198	372	341	345	220	150	248	191
BnaA01T0051300WE	BnaA01G0051300WE	westar	GO:0003676	--	Uncharacterized protein At2g34160 OS=Arabidopsis thaliana GN=At2g34160 PE=1 SV=1	Alba	BnaC05g22220D [Brassica napus]	14	14	37	7	5	15	12	17	23	11
BnaA01T0051400WE	BnaA01G0051400WE	westar	GO:0005515	peroxisome biogenesis protein 7; K13341 peroxin-7 (A)	Peroxisome biogenesis protein 7 OS=Arabidopsis thaliana GN=PEX7 PE=1 SV=2	WD domain, G-beta repeat	BnaC05g22210D [Brassica napus]	184	204	191	331	218	267	197	156	227	189
BnaA01T0051500WE	BnaA01G0051500WE	westar	--	hypothetical protein; K19613 leucine-rich repeat protein SHOC2 (A)	Disease resistance protein ADR1 OS=Arabidopsis thaliana GN=ADR1 PE=2 SV=2	Leucine Rich repeats (2 copies)	BnaC05g22200D [Brassica napus]	0	0	0	0	0	0	0	0	0	0
BnaA01T0051600WE	BnaA01G0051600WE	westar	--	--	--	Protein of unknown function (DUF295)	BnaC05g22190D [Brassica napus]	0	0	0	0	0	0	0	0	0	0
BnaA01T0051700WE	BnaA01G0051700WE	westar	--	--	Protein BPS1, chloroplastic OS=Arabidopsis thaliana GN=BPS1 PE=2 SV=1	--	BnaA09g54170D [Brassica napus]	23	13	28	30	103	164	141	230	58	63
BnaA01T0051800WE	BnaA01G0051800WE	westar	GO:0003677	hypothetical protein; K16222 Dof zinc finger protein DOF5.5 (A)	Dof zinc finger protein DOF1.5 OS=Arabidopsis thaliana GN=DOF1.5 PE=1 SV=1	Dof domain, zinc finger	BnaC05g22130D [Brassica napus]	20	21	13	22	7	8	2	4	4	2
BnaA01T0051900WE	BnaA01G0051900WE	westar	GO:0005515	26S proteasome non-ATPase regulatory subunit 11 homolog; K03036 26S proteasome regulatory subunit N6 (A)	26S proteasome non-ATPase regulatory subunit 11 homolog OS=Arabidopsis thaliana GN=RPN6 PE=1 SV=1	PCI domain	BnaC05g22120D [Brassica napus]	269	292	272	374	378	396	251	213	394	304
BnaA01T0052000WE	BnaA01G0052000WE	westar	--	hypothetical protein; K03036 26S proteasome regulatory subunit N6 (A)	Pollen-specific protein-like At4g18596 OS=Arabidopsis thaliana GN=At4g18596 PE=2 SV=1	Pollen proteins Ole e I like	BnaC05g22110D [Brassica napus]	3	3	0	1	0	1	0	1	0	0
BnaA01T0052100WE	BnaA01G0052100WE	westar	GO:0006508	hypothetical protein; K01371 cathepsin K [EC:3.4.22.38] (A)	Senescence-specific cysteine protease SAG39 OS=Oryza sativa subsp. japonica GN=SAG39 PE=2 SV=2	Cathepsin propeptide inhibitor domain (I29)	Cysteine proteinases superfamily protein [Arabidopsis thaliana]	0	0	0	0	0	0	0	0	0	0
BnaA01T0052200WE	BnaA01G0052200WE	westar	--	replication protein A 70 kDa DNA-binding subunit B-like; K07466 replication factor A1 (A)	--	--	BnaC05g29350D [Brassica napus]	0	0	0	0	0	0	0	0	0	0
BnaA01T0052300WE	BnaA01G0052300WE	westar	GO:0006508	hypothetical protein; K01371 cathepsin K [EC:3.4.22.38] (A)	Thiol protease SEN102 OS=Hemerocallis sp. GN=SEN102 PE=2 SV=1	Cathepsin propeptide inhibitor domain (I29)	BnaA09g27000D [Brassica napus]	0	0	0	0	0	0	0	0	7	2
BnaA01T0052400WE	BnaA01G0052400WE	westar	GO:0006508	hypothetical protein; K01371 cathepsin K [EC:3.4.22.38] (A)	Senescence-specific cysteine protease SAG12 OS=Arabidopsis thaliana GN=SAG12 PE=1 SV=1	Cathepsin propeptide inhibitor domain (I29)	BnaAnng22610D [Brassica napus]	0	0	0	0	0	0	0	0	0	0
BnaA01T0052500WE	BnaA01G0052500WE	westar	GO:0008234	hypothetical protein; K01365 cathepsin L [EC:3.4.22.15] (A)	Fruit bromelain OS=Ananas comosus PE=1 SV=1	Cathepsin propeptide inhibitor domain (I29)	BnaCnng52950D [Brassica napus]	0	0	0	0	0	0	0	0	0	0
BnaA01T0052600WE	BnaA01G0052600WE	westar	--	uncharacterized LOC106441311; K05909 laccase [EC:1.10.3.2] (A)	Putative protein phosphatase 2C-like protein 45 OS=Arabidopsis thaliana GN=At3g27140 PE=5 SV=1	Reverse transcriptase-like	PREDICTED: putative ribonuclease H protein At1g65750 [Brassica rapa]	0	0	0	0	0	0	0	0	0	0
BnaA01T0052700WE	BnaA01G0052700WE	westar	GO:0004392	heme oxygenase 1, chloroplastic-like; K00510 heme oxygenase (biliverdin-producing) [EC:1.14.14.18] (A)	Heme oxygenase 1, chloroplastic OS=Arabidopsis thaliana GN=HO1 PE=1 SV=2	Heme oxygenase	BnaC06g17920D [Brassica napus]	106	135	142	572	296	443	70	60	260	135
BnaA01T0052800WE	BnaA01G0052800WE	westar	GO:0006508	hypothetical protein; K01371 cathepsin K [EC:3.4.22.38] (A)	Thiol protease SEN102 OS=Hemerocallis sp. GN=SEN102 PE=2 SV=1	Cathepsin propeptide inhibitor domain (I29)	BnaC06g17910D [Brassica napus]	0	0	0	0	0	0	0	0	0	0
BnaA01T0052900WE	BnaA01G0052900WE	westar	GO:0003735	50S ribosomal protein L34, chloroplastic-like; K02914 large subunit ribosomal protein L34 (A)	50S ribosomal protein L34, chloroplastic OS=Arabidopsis thaliana GN=RPL34 PE=2 SV=1	Ribosomal protein L34	BnaC06g17900D [Brassica napus]	1000	1558	844	135	202	207	398	477	211	195
BnaA01T0053000WE	BnaA01G0053000WE	westar	GO:0005515	bet1-like protein At4g14600; K08505 protein transport protein SFT1 (A)	Bet1-like protein At4g14600 OS=Arabidopsis thaliana GN=At4g14600 PE=2 SV=1	--	hypothetical protein EUTSA_v10009065mg [Eutrema salsugineum]	5	2	2	0	2	2	2	3	1	0
BnaA01T0053100WE	BnaA01G0053100WE	westar	--	--	--	--	BnaC05g22100D [Brassica napus]	15	4	8	36	37	22	15	21	30	26
BnaA01T0053200WE	BnaA01G0053200WE	westar	--	--	--	--	BnaC05g22090D [Brassica napus]	44	28	23	51	53	73	52	25	49	39
BnaA01T0053300WE	BnaA01G0053300WE	westar	--	--	Protein trichome birefringence-like 38 OS=Arabidopsis thaliana GN=TBL38 PE=2 SV=1	PMR5 N terminal Domain	BnaC05g22080D [Brassica napus]	27	38	22	30	27	15	12	19	16	0
BnaA01T0053400WE	BnaA01G0053400WE	westar	--	--	--	Apoptosis inhibitory protein 5 (API5)	hypothetical protein EUTSA_v10007287mg [Eutrema salsugineum]	348	520	359	59	1022	40	28	26	74	86
BnaA01T0053500WE	BnaA01G0053500WE	westar	GO:0005509	probable calcium-binding protein CML23; K13448 calcium-binding protein CML (A)	Calcium-binding mitochondrial carrier protein SCaMC-1 OS=Danio rerio GN=slc25a24 PE=2 SV=1	EF-hand domain pair	BnaCnng45370D [Brassica napus]	162	138	162	191	351	181	220	161	77	30
BnaA01T0053600WE	BnaA01G0053600WE	westar	--	--	--	--	BnaCnng45360D [Brassica napus]	0	0	0	0	0	0	0	0	0	0
BnaA01T0053700WE	BnaA01G0053700WE	westar	GO:0003700	probable WRKY transcription factor 29; K13426 WRKY transcription factor 29 (A)	Probable WRKY transcription factor 29 OS=Arabidopsis thaliana GN=WRKY29 PE=2 SV=1	WRKY DNA -binding domain	BnaA01g13230D [Brassica napus]	0	0	0	0	0	0	0	0	0	0
BnaA01T0053800WE	BnaA01G0053800WE	westar	GO:0004553	Os09g0530200; K01179 endoglucanase [EC:3.2.1.4] (A)	Endoglucanase 20 OS=Arabidopsis thaliana GN=At4g23560 PE=2 SV=1	Glycosyl hydrolase family 9	PREDICTED: endoglucanase 20 [Brassica rapa]	0	0	0	0	0	0	0	0	0	0
BnaA01T0053900WE	BnaA01G0053900WE	westar	GO:0005515	protein SGT1 homolog A-like; K12795 suppressor of G2 allele of SKP1 (A)	Protein SGT1 homolog B OS=Arabidopsis thaliana GN=SGT1B PE=1 SV=1	Tetratricopeptide repeat	PREDICTED: LOW QUALITY PROTEIN: protein SGT1 homolog A [Brassica rapa]	1	5	1	10	0	6	0	0	1	2
BnaA01T0054000WE	BnaA01G0054000WE	westar	--	probable aminotransferase TAT4; K00815 tyrosine aminotransferase [EC:2.6.1.5] (A)	Cystine lyase CORI3 OS=Arabidopsis thaliana GN=CORI3 PE=1 SV=1	--	BnaA01g13270D [Brassica napus]	0	0	0	0	0	0	0	0	0	0
BnaA01T0054100WE	BnaA01G0054100WE	westar	GO:0009058	cystine lyase CORI3-like; K00815 tyrosine aminotransferase [EC:2.6.1.5] (A)	Cystine lyase CORI3 OS=Arabidopsis thaliana GN=CORI3 PE=1 SV=1	Aminotransferase class I and II	BnaA01g13280D [Brassica napus]	153	148	186	2524	3890	6540	312	253	754	597
BnaA01T0054100WE.1	BnaA01G0054100WE.1	NA	NA	NA	NA	NA	NA	153	148	186	2524	3890	6540	312	253	754	597
BnaA01T0054100WE.2	BnaA01G0054100WE.2	NA	NA	NA	NA	NA	NA	16	52	0	0	383	1450	171	264	0	186
BnaA01T0054200WE	BnaA01G0054200WE	westar	--	--	Late embryogenesis abundant protein At1g64065 OS=Arabidopsis thaliana GN=At1g64065 PE=2 SV=1	Late embryogenesis abundant protein	BnaA01g13290D [Brassica napus]	31	20	52	183	136	202	332	259	66	115
BnaA01T0054300WE	BnaA01G0054300WE	westar	GO:0003735	uncharacterized LOC103861282; K02897 large subunit ribosomal protein L25 (A)	50S ribosomal protein L25 OS=Beijerinckia indica subsp. indica (strain ATCC 9039 / DSM 1715 / NCIB 8712) GN=rplY PE=3 SV=1	Ribosomal L25p family	BnaA01g13300D [Brassica napus]	25	25	37	22	13	28	22	31	14	24
BnaA01T0054400WE	BnaA01G0054400WE	westar	--	hypothetical protein; K00861 riboflavin kinase [EC:2.7.1.26] (A)	Reticulon-like protein B1 OS=Arabidopsis thaliana GN=RTNLB1 PE=1 SV=1	Reticulon	BnaA01g13310D [Brassica napus]	1200	1222	1271	2309	1522	2092	961	1023	1784	1460
BnaA01T0054500WE	BnaA01G0054500WE	westar	GO:0015079	potassium transporter 3-like; K03549 KUP system potassium uptake protein (A)	Potassium transporter 3 OS=Arabidopsis thaliana GN=POT3 PE=1 SV=1	K+ potassium transporter	BnaA01g13320D [Brassica napus]	199	204	199	165	173	185	172	137	240	218
BnaA01T0054600WE	BnaA01G0054600WE	westar	GO:0004672	calcium-dependent protein kinase 3-like; K13412 calcium-dependent protein kinase [EC:2.7.11.1] (A)	Calcium-dependent protein kinase 3 OS=Arabidopsis thaliana GN=CPK3 PE=1 SV=1	EF-hand domain pair	BnaA01g13330D [Brassica napus]	740	768	786	736	537	783	896	979	907	685
BnaA01T0054700WE	BnaA01G0054700WE	westar	GO:0004659	4-hydroxybenzoate polyprenyltransferase, mitochondrial-like; K06125 4-hydroxybenzoate polyprenyltransferase [EC:2.5.1.39] (A)	4-hydroxybenzoate polyprenyltransferase, mitochondrial OS=Arabidopsis thaliana GN=PPT1 PE=2 SV=1	UbiA prenyltransferase family	BnaA01g13340D [Brassica napus]	22	13	19	11	23	24	29	20	26	23
BnaA01T0054800WE	BnaA01G0054800WE	westar	GO:0006952	--	MLP-like protein 328 OS=Arabidopsis thaliana GN=MLP328 PE=2 SV=1	Pathogenesis-related protein Bet v I family	PREDICTED: MLP-like protein 328 [Brassica rapa]	1	0	0	11	5	14	0	0	1	2
BnaA01T0054900WE	BnaA01G0054900WE	westar	--	--	--	--	BnaAnng24060D [Brassica napus]	0	0	0	0	0	0	0	0	0	0
BnaA01T0055000WE	BnaA01G0055000WE	westar	--	hypothetical protein; K19027 zinc finger FYVE domain-containing protein 26 (A)	Dirigent protein 6 OS=Arabidopsis thaliana GN=DIR6 PE=1 SV=1	Dirigent-like protein	PREDICTED: dirigent protein 6-like [Brassica rapa]	0	0	1	0	0	0	3	2	0	0
BnaA01T0055100WE	BnaA01G0055100WE	westar	--	hypothetical protein; K01661 naphthoate synthase [EC:4.1.3.36] (A)	1,4-dihydroxy-2-naphthoyl-CoA synthase, peroxisomal OS=Arabidopsis thaliana GN=MENB PE=1 SV=2	--	BnaA08g30500D [Brassica napus]	0	0	0	0	0	0	0	0	0	0
BnaA01T0055200WE	BnaA01G0055200WE	westar	GO:0006812	--	Cation/H(+) antiporter 17 OS=Arabidopsis thaliana GN=CHX17 PE=1 SV=1	Sodium/hydrogen exchanger family	PREDICTED: cation/H(+) antiporter 17 [Brassica rapa]	0	0	0	0	0	0	0	0	0	0
BnaA01T0055300WE	BnaA01G0055300WE	westar	GO:0015992	V-type proton ATPase subunit G2; K02152 V-type H+-transporting ATPase subunit G (A)	V-type proton ATPase subunit G2 OS=Arabidopsis thaliana GN=VHA-G2 PE=1 SV=2	Vacuolar (H+)-ATPase G subunit	BnaA01g13370D [Brassica napus]	28	35	24	24	33	33	16	26	12	9
BnaA01T0055400WE	BnaA01G0055400WE	westar	--	MACF1; microtubule-actin cross-linking factor 1, isoforms 1/2/3/5; K19827 microtuble-actin crosslinking factor 1 (A)	--	--	BnaA07g02790D [Brassica napus]	0	0	0	0	0	0	0	0	0	0
BnaA01T0055500WE	BnaA01G0055500WE	westar	GO:0005975	putative glucose-6-phosphate 1-epimerase; K01792 glucose-6-phosphate 1-epimerase [EC:5.1.3.15] (A)	Putative glucose-6-phosphate 1-epimerase OS=Cenchrus ciliaris PE=2 SV=1	Aldose 1-epimerase	BnaA01g13390D [Brassica napus]	205	218	184	319	244	300	165	203	210	189
BnaA01T0055500WE.1	BnaA01G0055500WE.1	NA	NA	NA	NA	NA	NA	205	218	184	319	244	300	165	203	210	189
BnaA01T0055600WE	BnaA01G0055600WE	westar	GO:0004672	probably inactive receptor-like protein kinase At5g41680; K04730 interleukin-1 receptor-associated kinase 1 [EC:2.7.11.1] (A)	Probable inactive receptor kinase At4g23740 OS=Arabidopsis thaliana GN=At4g23740 PE=2 SV=1	Leucine rich repeat N-terminal domain	BnaA01g13400D [Brassica napus]	297	339	342	307	252	345	313	222	332	261
BnaA01T0055700WE	BnaA01G0055700WE	westar	GO:0003700	pathogenesis-related genes transcriptional activator PTI6-like; K13434 pathogenesis-related genes transcriptional activator PTI6 (A)	Ethylene-responsive transcription factor CRF2 OS=Arabidopsis thaliana GN=CRF2 PE=1 SV=1	AP2 domain	PREDICTED: ethylene-responsive transcription factor CRF2-like [Brassica rapa]	7	19	5	11	13	5	6	2	15	33
BnaA01T0055800WE	BnaA01G0055800WE	westar	--	high mobility group B protein 6; K09273 upstream-binding transcription factor (A)	High mobility group B protein 6 OS=Arabidopsis thaliana GN=HMGB6 PE=2 SV=1	HMG (high mobility group) box	BnaA01g13430D [Brassica napus]	24	51	19	8	10	4	16	7	8	4
BnaA01T0055900WE	BnaA01G0055900WE	westar	GO:0003700	hypothetical protein; K16225 probable WRKY transcription factor 52 (A)	Probable WRKY transcription factor 53 OS=Arabidopsis thaliana GN=WRKY53 PE=1 SV=1	WRKY DNA -binding domain	WRKY transcription factor 53 [Brassica napus]	44	47	47	139	135	270	157	161	9	11
BnaA01T0056000WE	BnaA01G0056000WE	westar	GO:0004252	--	Subtilisin-like protease SBT2.5 OS=Arabidopsis thaliana GN=SBT2.5 PE=2 SV=1	Peptidase inhibitor I9	BnaA01g13450D [Brassica napus]	0	0	0	0	0	0	0	0	0	0
BnaA01T0056100WE	BnaA01G0056100WE	westar	GO:0004650	hypothetical protein; K00784 ribonuclease Z [EC:3.1.26.11] (A)	Probable polygalacturonase OS=Vitis vinifera GN=GSVIVT00026920001 PE=1 SV=1	Glycosyl hydrolases family 28	BnaA01g13460D [Brassica napus]	10	26	8	3	5	5	5	3	3	1
BnaA01T0056200WE	BnaA01G0056200WE	westar	GO:0003824	long chain acyl-CoA synthetase 4 (EC:6.2.1.3); K01897 long-chain acyl-CoA synthetase [EC:6.2.1.3] (A)	Long chain acyl-CoA synthetase 4 OS=Arabidopsis thaliana GN=LACS4 PE=2 SV=1	AMP-binding enzyme	BnaA01g13470D [Brassica napus]	667	699	710	1576	1525	1661	662	542	1099	807
BnaA01T0056300WE	BnaA01G0056300WE	westar	GO:0004842	putative E3 ubiquitin-protein ligase UBR7; K11979 E3 ubiquitin-protein ligase UBR7 [EC:2.3.2.27] (A)	Putative E3 ubiquitin-protein ligase UBR7 OS=Homo sapiens GN=UBR7 PE=1 SV=2	Putative zinc finger in N-recognin (UBR box)	PREDICTED: putative E3 ubiquitin-protein ligase UBR7 [Brassica rapa]	136	150	154	180	234	160	195	139	218	209
BnaA01T0056400WE	BnaA01G0056400WE	westar	--	--	--	--	BnaA01g13490D [Brassica napus]	31	49	26	78	231	146	56	50	89	52
BnaA01T0056500WE	BnaA01G0056500WE	westar	--	--	--	--	BnaA01g13500D [Brassica napus]	171	80	203	1559	1145	1487	339	233	696	640
BnaA01T0056600WE	BnaA01G0056600WE	westar	--	--	--	--	BnaC01g15710D [Brassica napus]	76	56	84	228	188	258	69	58	73	42
BnaA01T0056700WE	BnaA01G0056700WE	westar	--	2-hydroxyacyl-CoA lyase-like; K12261 2-hydroxyacyl-CoA lyase 1 [EC:4.1.-.-] (A)	NAD(P)H-quinone oxidoreductase subunit S, chloroplastic OS=Arabidopsis thaliana GN=ndhS PE=1 SV=1	Protein of unknown function (DUF3252)	BnaA01g13510D [Brassica napus]	2454	2815	2658	1563	1307	1366	2691	2268	2196	1941
BnaA01T0056800WE	BnaA01G0056800WE	westar	GO:0004550	nucleoside diphosphate kinase IV, chloroplastic/mitochondrial; K00940 nucleoside-diphosphate kinase [EC:2.7.4.6] (A)	Nucleoside diphosphate kinase IV, chloroplastic/mitochondrial OS=Arabidopsis thaliana GN=NDK4 PE=1 SV=2	Nucleoside diphosphate kinase	BnaA01g13520D [Brassica napus]	67	44	64	88	50	25	51	40	26	16
BnaA01T0056900WE	BnaA01G0056900WE	westar	--	--	--	--	BnaA01g13530D [Brassica napus]	188	197	213	323	239	229	217	192	238	198
BnaA01T0057000WE	BnaA01G0057000WE	westar	GO:0003824	UDP-glucose 4-epimerase 2; K01784 UDP-glucose 4-epimerase [EC:5.1.3.2] (A)	UDP-glucose 4-epimerase 2 OS=Arabidopsis thaliana GN=UGE2 PE=1 SV=1	-	BnaA01g13540D [Brassica napus]	55	34	62	3497	840	1758	62	30	1318	1053
BnaA01T0057100WE	BnaA01G0057100WE	westar	--	--	--	Late embryogenesis abundant protein	PREDICTED: uncharacterized protein LOC103861549 [Brassica rapa]	117	138	152	244	169	238	65	38	158	140
BnaA01T0057200WE	BnaA01G0057200WE	westar	GO:0003872	ATP-dependent 6-phosphofructokinase 5, chloroplastic-like; K00850 6-phosphofructokinase 1 [EC:2.7.1.11] (A)	ATP-dependent 6-phosphofructokinase 5, chloroplastic OS=Arabidopsis thaliana GN=PFK5 PE=1 SV=1	Phosphofructokinase	PREDICTED: ATP-dependent 6-phosphofructokinase 5, chloroplastic-like [Brassica rapa]	3	0	0	3	5	4	0	0	0	1
BnaA01T0057300WE	BnaA01G0057300WE	westar	GO:0000166	AAA-domain-containing protein; K03798 cell division protease FtsH [EC:3.4.24.-] (A)	ATP-dependent zinc metalloprotease FtsH OS=Porphyra purpurea GN=ftsH PE=3 SV=1	Peptidase family M41	BnaA01g13560D [Brassica napus]	497	608	410	571	472	469	311	211	740	248
BnaA01T0057300WE.1	BnaA01G0057300WE.1	NA	NA	NA	NA	NA	NA	389	406	431	134	173	218	395	297	158	418
BnaA01T0057400WE	BnaA01G0057400WE	westar	--	--	Uncharacterized protein slp1 OS=Schizosaccharomyces pombe (strain 972 / ATCC 24843) GN=SPBC3E7.09 PE=3 SV=1	Sad1 / UNC-like C-terminal	BnaA01g13570D [Brassica napus]	5	9	18	5	11	8	1	3	5	4
BnaA01T0057500WE	BnaA01G0057500WE	westar	GO:0003677	ARF9-1; auxin response factor 9; K14486 auxin response factor (A)	Auxin response factor 9 OS=Arabidopsis thaliana GN=ARF9 PE=1 SV=1	B3 DNA binding domain	BnaA01g13600D [Brassica napus]	6	10	9	14	17	12	18	6	20	11
BnaA01T0057600WE	BnaA01G0057600WE	westar	GO:0016020	SORBIDRAFT_02g025020, Sb02g025020; hypothetical protein; K10999 cellulose synthase A [EC:2.4.1.12] (A)	Cellulose synthase-like protein G2 OS=Arabidopsis thaliana GN=CSLG2 PE=2 SV=1	Cellulose synthase	PREDICTED: cellulose synthase-like protein G2 [Brassica rapa]	9	4	5	30	35	85	1	7	1	1
BnaA01T0057700WE	BnaA01G0057700WE	westar	GO:0005515	RING-H2 zinc finger protein RHA4a; K19039 E3 ubiquitin-protein ligase ATL7/58/59 [EC:2.3.2.27] (A)	RING-H2 zinc finger protein RHA4a OS=Arabidopsis thaliana GN=RHA4A PE=2 SV=1	Ring finger domain	PREDICTED: RING-H2 zinc finger protein RHA4a [Brassica rapa]	11	5	11	13	3	11	19	21	7	1
BnaA01T0057800WE	BnaA01G0057800WE	NA	NA	NA	NA	NA	NA	0	0	0	0	0	0	0	0	0	0
BnaA01T0057900WE	BnaA01G0057900WE	westar	GO:0005515	hypothetical protein; K14833 nucleolar complex protein 2 (A)	Protein NLP7 OS=Arabidopsis thaliana GN=NLP7 PE=1 SV=2	PB1 domain	PREDICTED: protein NLP7 [Brassica rapa]	541	459	592	626	497	651	687	605	750	695
BnaA01T0058000WE	BnaA01G0058000WE	westar	--	Trehalase 1; K01194 alpha,alpha-trehalase [EC:3.2.1.28] (A)	--	--	BnaA01g35080D [Brassica napus]	9	13	18	27	36	34	13	5	34	20
BnaA01T0058100WE	BnaA01G0058100WE	westar	GO:0004555	trehalase; K01194 alpha,alpha-trehalase [EC:3.2.1.28] (A)	Trehalase OS=Arabidopsis thaliana GN=TRE1 PE=2 SV=1	Trehalase	PREDICTED: trehalase [Brassica rapa]	0	0	0	28	9	31	0	0	0	0
BnaA01T0058100WE.1	BnaA01G0058100WE.1	NA	NA	NA	NA	NA	NA	1	0	0	7	15	0	0	0	0	0
BnaA01T0058100WE.2	BnaA01G0058100WE.2	NA	NA	NA	NA	NA	NA	0	0	0	35	30	49	0	0	1	4
BnaA01T0058200WE	BnaA01G0058200WE	westar	GO:0008152	short-chain dehydrogenase TIC 32, chloroplastic-like; K11153 retinol dehydrogenase 12 [EC:1.1.1.300] (A)	Short-chain dehydrogenase TIC 32, chloroplastic OS=Arabidopsis thaliana GN=TIC32 PE=2 SV=1	short chain dehydrogenase	PREDICTED: short-chain dehydrogenase TIC 32, chloroplastic [Brassica rapa]	0	0	0	0	0	0	0	0	0	0
BnaA01T0058300WE	BnaA01G0058300WE	westar	GO:0003677	cyclic dof factor 1-like; K16222 Dof zinc finger protein DOF5.5 (A)	Dof zinc finger protein DOF4.6 OS=Arabidopsis thaliana GN=DOF4.6 PE=2 SV=2	Dof domain, zinc finger	PREDICTED: dof zinc finger protein DOF4.6 [Brassica rapa]	41	40	57	141	85	80	70	44	79	66
BnaA01T0058400WE	BnaA01G0058400WE	westar	GO:0006725	hypothetical protein; K02510 4-hydroxy-2-oxoheptanedioate aldolase [EC:4.1.2.52] (A)	2-keto-3-deoxy-L-rhamnonate aldolase OS=Escherichia coli (strain SMS-3-5 / SECEC) GN=rhmA PE=3 SV=1	HpcH/HpaI aldolase/citrate lyase family	PREDICTED: uncharacterized protein LOC103861698 [Brassica rapa]	0	0	0	0	0	0	0	0	0	0
BnaA01T0058500WE	BnaA01G0058500WE	westar	GO:0006725	hypothetical protein; K02510 4-hydroxy-2-oxoheptanedioate aldolase [EC:4.1.2.52] (A)	2-keto-3-deoxy-L-rhamnonate aldolase OS=Escherichia coli (strain SMS-3-5 / SECEC) GN=rhmA PE=3 SV=1	HpcH/HpaI aldolase/citrate lyase family	BnaA08g10750D [Brassica napus]	5	5	3	1	0	4	2	4	2	1
BnaA01T0058600WE	BnaA01G0058600WE	westar	--	--	--	--	BnaA08g10740D [Brassica napus]	228	266	197	277	172	277	111	112	115	70
BnaA01T0058700WE	BnaA01G0058700WE	westar	GO:0004672	serine/threonine-protein kinase BLUS1-like; K08835 serine/threonine-protein kinase OSR1/STK39 [EC:2.7.11.1] (A)	Serine/threonine-protein kinase fray2 OS=Dictyostelium discoideum GN=fray2 PE=3 SV=1	Protein kinase domain	PREDICTED: serine/threonine-protein kinase fray2 [Brassica rapa]	297	248	326	743	553	735	326	216	641	538
BnaA01T0058800WE	BnaA01G0058800WE	westar	--	--	Uncharacterized protein At1g01500 OS=Arabidopsis thaliana GN=At1g01500 PE=2 SV=1	--	PREDICTED: uncharacterized protein LOC103861739 [Brassica rapa]	0	0	1	0	0	0	0	3	0	1
BnaA01T0058900WE	BnaA01G0058900WE	westar	GO:0055085	probable ribose-5-phosphate isomerase 2; K01807 ribose 5-phosphate isomerase A [EC:5.3.1.6] (A)	Metal-nicotianamine transporter YSL1 OS=Arabidopsis thaliana GN=YSL1 PE=2 SV=2	OPT oligopeptide transporter protein	BnaA08g10710D [Brassica napus]	55	25	108	129	25	88	73	38	134	53
BnaA01T0059000WE	BnaA01G0059000WE	westar	--	--	--	Protein of unknown function, DUF538	BnaA01g13610D [Brassica napus]	56	69	66	27	37	40	54	48	19	31
BnaA01T0059100WE	BnaA01G0059100WE	westar	--	1-acylglycerol-3-phosphate O-acyltransferase ABHD5-like; K13699 abhydrolase domain-containing protein 5 [EC:2.3.1.51] (A)	Haloalkane dehalogenase OS=Bradyrhizobium diazoefficiens (strain JCM 10833 / IAM 13628 / NBRC 14792 / USDA 110) GN=dhaA PE=1 SV=1	Alpha/beta hydrolase family	BnaA01g13620D [Brassica napus]	2	6	0	0	1	0	1	2	0	0
BnaA01T0059200WE	BnaA01G0059200WE	westar	GO:0005515	lysine-specific demethylase JMJ25; K15601 lysine-specific demethylase 3 [EC:1.14.11.-] (A)	Growth-regulating factor 8 OS=Arabidopsis thaliana GN=GRF8 PE=2 SV=1	QLQ	BnaC01g15970D [Brassica napus]	3	1	3	6	7	7	9	3	17	11
BnaA01T0059300WE	BnaA01G0059300WE	westar	GO:0003824	alpha/beta-hydrolase; K13698 abhydrolase domain-containing protein 4 (A)	1-acylglycerol-3-phosphate O-acyltransferase OS=Arabidopsis thaliana GN=At4g24160 PE=1 SV=1	Alpha/beta hydrolase family	PREDICTED: abhydrolase domain-containing protein 4 [Brassica rapa]	288	264	384	516	354	561	309	309	323	322
BnaA01T0059400WE	BnaA01G0059400WE	westar	GO:0003777	kinesin-like protein NACK2; K11498 centromeric protein E (A)	Kinesin-like protein NACK1 OS=Nicotiana tabacum GN=NACK1 PE=1 SV=1	Kinesin motor domain	PREDICTED: kinesin-like protein NACK2 [Brassica rapa]	0	0	0	0	0	0	0	0	0	0
BnaA01T0059500WE	BnaA01G0059500WE	westar	--	hypothetical protein; K02335 DNA polymerase I [EC:2.7.7.7] (A)	--	Protein of unknown function (DUF615)	BnaA01g13650D [Brassica napus]	140	166	169	67	64	89	121	118	104	96
BnaA01T0059600WE	BnaA01G0059600WE	westar	--	BRCA1-A complex subunit BRE-like; K12173 BRCA1-A complex subunit BRE (A)	Thaumatin-like protein 1 OS=Prunus persica PE=2 SV=1	Thaumatin family	PREDICTED: thaumatin-like protein 1b [Brassica rapa]	0	0	0	2	3	1	1	4	6	5
BnaA01T0059700WE	BnaA01G0059700WE	westar	GO:0005524	endoplasmin homolog; K09487 heat shock protein 90kDa beta (A)	Endoplasmin homolog OS=Arabidopsis thaliana GN=SHD PE=1 SV=1	Histidine kinase-, DNA gyrase B-, and HSP90-like ATPase	PREDICTED: endoplasmin homolog [Brassica rapa]	2258	2872	2291	1901	1701	3086	2179	2439	2159	1455
BnaA01T0059800WE	BnaA01G0059800WE	westar	GO:0005515	hypothetical protein; K01931 protein neuralized [EC:2.3.2.27] (A)	RING finger protein 157 OS=Mus musculus GN=Rnf157 PE=2 SV=2	Zinc finger, C3HC4 type (RING finger)	BnaA01g13680D [Brassica napus]	0	0	0	0	0	0	0	0	0	0
BnaA01T0059900WE	BnaA01G0059900WE	westar	GO:0005515	F-box protein GID2; K14495 F-box protein GID2 (A)	F-box protein GID2 OS=Arabidopsis thaliana GN=GID2 PE=1 SV=1	F-box domain	PREDICTED: F-box protein GID2 [Brassica rapa]	206	185	200	418	372	330	155	112	246	166
BnaA01T0060000WE	BnaA01G0060000WE	westar	--	--	3-oxo-Delta(4,5)-steroid 5-beta-reductase OS=Arabidopsis thaliana GN=VEP1 PE=1 SV=1	NAD(P)H-binding	PREDICTED: 3-oxo-Delta(4,5)-steroid 5-beta-reductase [Brassica rapa]	530	465	524	1572	1456	1924	388	283	513	537
BnaA01T0060100WE	BnaA01G0060100WE	westar	GO:0000062	enoyl-CoA delta isomerase 2, mitochondrial-like; K13239 peroxisomal 3,2-trans-enoyl-CoA isomerase [EC:5.3.3.8] (A)	Acyl-CoA-binding domain-containing protein 3 OS=Arabidopsis thaliana GN=ACBP3 PE=1 SV=1	Acyl CoA binding protein	PREDICTED: acyl-CoA-binding domain-containing protein 3 isoform X2 [Brassica rapa]	109	93	132	151	124	178	69	58	65	88
BnaA01T0060200WE	BnaA01G0060200WE	westar	GO:0003700	WRKY transcription factor, putative; K13425 WRKY transcription factor 22 (A)	Probable WRKY transcription factor 7 OS=Arabidopsis thaliana GN=WRKY7 PE=2 SV=1	Plant zinc cluster domain	PREDICTED: probable WRKY transcription factor 7 [Brassica rapa]	159	162	183	98	83	63	126	57	21	21
BnaA01T0060300WE	BnaA01G0060300WE	westar	GO:0006952	MLO-like protein 13; K08472 mlo protein (A)	MLO-like protein 13 OS=Arabidopsis thaliana GN=MLO13 PE=2 SV=1	Mlo family	PREDICTED: MLO-like protein 13 [Brassica rapa]	43	34	30	16	25	9	24	18	20	7
BnaA01T0060400WE	BnaA01G0060400WE	westar	GO:0004553	MLO4; endoglucanase 25; K08472 mlo protein (A)	Endoglucanase 21 OS=Arabidopsis thaliana GN=KOR3 PE=2 SV=1	Glycosyl hydrolase family 9	PREDICTED: endoglucanase 21 [Brassica rapa]	65	101	48	10	73	16	45	30	37	27
BnaA01T0060500WE	BnaA01G0060500WE	westar	--	--	--	--	PREDICTED: uncharacterized protein LOC103861914 [Brassica rapa]	36	42	31	4	18	5	21	20	14	2
BnaA01T0060600WE	BnaA01G0060600WE	westar	GO:0003676	CSTF3; cleavage stimulation factor, 3' pre-RNA, subunit 3; K14408 cleavage stimulation factor subunit 3 (A)	Squamous cell carcinoma antigen recognized by T-cells 3 OS=Homo sapiens GN=SART3 PE=1 SV=1	Lsm interaction motif	PREDICTED: squamous cell carcinoma antigen recognized by T-cells 3 [Brassica rapa]	293	303	281	513	468	382	261	225	503	393
BnaA01T0060700WE	BnaA01G0060700WE	westar	--	--	--	--	BnaA01g13770D [Brassica napus]	89	143	87	41	43	28	30	22	12	14
BnaA01T0060800WE	BnaA01G0060800WE	westar	--	hypothetical protein; K14638 solute carrier family 15 (peptide/histidine transporter), member 3/4 (A)	MACPF domain-containing protein At4g24290 OS=Arabidopsis thaliana GN=At4g24290 PE=2 SV=1	MAC/Perforin domain	PREDICTED: MACPF domain-containing protein At4g24290 [Brassica rapa]	179	157	177	314	216	283	159	177	188	225
BnaA01T0060900WE	BnaA01G0060900WE	westar	--	--	--	Protein of unknown function (DUF679)	BnaA01g13810D [Brassica napus]	0	0	0	0	0	0	0	0	0	0
BnaA01T0061000WE	BnaA01G0061000WE	westar	--	--	Protein ROOT PRIMORDIUM DEFECTIVE 1 OS=Arabidopsis thaliana GN=RPD1 PE=1 SV=1	Plant organelle RNA recognition domain	BnaA01g13820D [Brassica napus]	9	4	9	10	10	13	6	9	11	11
BnaA01T0061100WE	BnaA01G0061100WE	westar	--	--	Uncharacterized protein At5g49945 OS=Arabidopsis thaliana GN=At5g49945 PE=2 SV=1	Protein of unknown function (DUF1682)	BnaA01g13830D [Brassica napus]	320	330	327	385	432	538	285	250	297	292
BnaA01T0061200WE	BnaA01G0061200WE	westar	GO:0003824	--	Bark storage protein A OS=Populus deltoides GN=BSPA PE=2 SV=1	Phosphorylase superfamily	BnaA01g13850D [Brassica napus]	136	159	186	167	295	440	384	363	117	77
BnaA01T0061300WE	BnaA01G0061300WE	westar	GO:0003824	--	Bark storage protein A OS=Populus deltoides GN=BSPA PE=2 SV=1	Phosphorylase superfamily	PREDICTED: bark storage protein A-like [Brassica rapa]	253	256	228	163	128	120	255	263	269	231
BnaA01T0061400WE	BnaA01G0061400WE	westar	--	--	--	--	PREDICTED: histone-lysine N-methyltransferase SETD1B [Brassica rapa]	102	95	107	212	162	250	118	81	125	108
BnaA01T0061500WE	BnaA01G0061500WE	westar	--	family of serine hydrolases 3-like; K02183 calmodulin (A)	UPF0483 protein CG5412 OS=Drosophila melanogaster GN=CG5412 PE=2 SV=1	Serine hydrolase (FSH1)	PREDICTED: UPF0483 protein CG5412 [Brassica rapa]	116	110	123	233	239	463	143	143	120	97
BnaA01T0061600WE	BnaA01G0061600WE	westar	--	protein TRANSPORT INHIBITOR RESPONSE 1-like; K14485 transport inhibitor response 1 (A)	F-box protein FBX14 OS=Arabidopsis thaliana GN=FBX14 PE=2 SV=1	--	BnaA01g13890D [Brassica napus]	172	152	200	212	209	233	171	76	173	159
BnaA01T0061700WE	BnaA01G0061700WE	westar	GO:0004672	CBL-interacting serine/threonine-protein kinase 8-like; K07198 5'-AMP-activated protein kinase, catalytic alpha subunit [EC:2.7.11.11] (A)	CBL-interacting serine/threonine-protein kinase 8 OS=Arabidopsis thaliana GN=CIPK8 PE=1 SV=1	NAF domain	PREDICTED: CBL-interacting serine/threonine-protein kinase 8 [Brassica rapa]	166	125	127	272	235	229	96	78	122	94
BnaA01T0061800WE	BnaA01G0061800WE	westar	--	rhamnogalacturonate lyase-like; K18195 rhamnogalacturonan endolyase [EC:4.2.2.23] (A)	Rhamnogalacturonate lyase OS=Dickeya dadantii (strain 3937) GN=rhiE PE=1 SV=1	Polysaccharide lyase family 4, domain II	BnaA01g35120D [Brassica napus]	1	15	12	39	13	2	7	15	36	7
BnaA01T0061900WE	BnaA01G0061900WE	westar	GO:0005524	alpha-glucan water dikinase 2-like; K08244 alpha-glucan, water dikinase [EC:2.7.9.4] (A)	Alpha-glucan water dikinase 2 OS=Arabidopsis thaliana GN=GWD2 PE=2 SV=3	Transcription initiation factor IIA, gamma subunit, helical domain	BnaA01g35130D [Brassica napus]	700	627	924	800	785	803	1543	963	1001	537
BnaA01T0062000WE	BnaA01G0062000WE	westar	--	--	Protein CLT2, chloroplastic OS=Arabidopsis thaliana GN=CLT2 PE=2 SV=1	Putative multidrug resistance efflux transporter	BnaA01g35140D [Brassica napus]	324	430	289	160	216	224	203	189	169	185
BnaA01T0062100WE	BnaA01G0062100WE	westar	GO:0003700	protein FAR1-RELATED SEQUENCE 5-like isoform X1; K17604 zinc finger SWIM domain-containing protein 3 (A)	GATA transcription factor 25 OS=Arabidopsis thaliana GN=GATA25 PE=2 SV=2	GATA zinc finger	BnaA01g35150D [Brassica napus]	193	169	162	280	273	255	187	140	317	320
BnaA01T0062200WE	BnaA01G0062200WE	westar	--	--	--	--	BnaC01g25690D [Brassica napus]	0	0	0	0	0	0	0	0	0	0
BnaA01T0062300WE	BnaA01G0062300WE	westar	GO:0004672	map3k delta-1 protein kinase, putative (EC:2.7.11.25); K14510 serine/threonine-protein kinase CTR1 [EC:2.7.11.1] (A)	Serine/threonine-protein kinase CTR1 OS=Arabidopsis thaliana GN=CTR1 PE=1 SV=1	Protein tyrosine kinase	PREDICTED: serine/threonine-protein kinase CTR1 [Brassica rapa]	273	290	290	565	360	294	252	202	437	233
BnaA01T0062400WE	BnaA01G0062400WE	westar	GO:0005515	geranylgeranyl transferase type-2 subunit alpha; K14050 geranylgeranyl transferase type-2 subunit alpha [EC:2.5.1.60] (A)	Geranylgeranyl transferase type-2 subunit alpha OS=Bos taurus GN=RABGGTA PE=2 SV=1	Leucine rich repeat	PREDICTED: geranylgeranyl transferase type-2 subunit alpha [Brassica rapa]	76	89	68	144	138	170	49	38	94	53
BnaA01T0062500WE	BnaA01G0062500WE	westar	GO:0016747	omega-hydroxypalmitate O-feruloyl transferase-like; K15400 omega-hydroxypalmitate O-feruloyl transferase [EC:2.3.1.188] (A)	Protein ECERIFERUM 1 OS=Arabidopsis thaliana GN=CER2 PE=1 SV=1	M-phase-specific PLK1-interacting protein	BnaC01g41490D [Brassica napus]	1436	1841	1390	925	2431	1052	1810	1690	1037	762
BnaA01T0062600WE	BnaA01G0062600WE	westar	GO:0005506	NADPH--cytochrome P450 reductase 1-like; K00327 NADPH-ferrihemoprotein reductase [EC:1.6.2.4] (A)	NADPH--cytochrome P450 reductase 1 OS=Arabidopsis thaliana GN=ATR1 PE=1 SV=1	Oxidoreductase NAD-binding domain	BnaA01g13900D [Brassica napus]	49	38	25	25	33	20	23	18	5	12
BnaA01T0062700WE	BnaA01G0062700WE	westar	GO:0005506	NADPH--cytochrome P450 reductase 1-like; K00327 NADPH-ferrihemoprotein reductase [EC:1.6.2.4] (A)	NADPH--cytochrome P450 reductase 1 OS=Arabidopsis thaliana GN=ATR1 PE=1 SV=1	Oxidoreductase NAD-binding domain	BnaA01g13910D [Brassica napus]	305	279	279	621	575	640	247	190	294	148
BnaA01T0062800WE	BnaA01G0062800WE	westar	GO:0003677	MADS-box transcription factor; K09264 MADS-box transcription factor, plant (A)	MADS-box protein AGL24 OS=Arabidopsis thaliana GN=AGL24 PE=1 SV=1	K-box region	BnaA01g13920D [Brassica napus]	370	351	356	479	386	390	373	265	344	318
BnaA01T0062900WE	BnaA01G0062900WE	westar	GO:0005515	AP-4 complex subunit mu; K12402 AP-4 complex subunit mu-1 (A)	AP-4 complex subunit mu OS=Arabidopsis thaliana GN=AP4M PE=2 SV=1	Clathrin adaptor complex small chain	PREDICTED: AP-4 complex subunit mu [Brassica rapa]	416	428	419	629	611	628	455	401	532	330
BnaA01T0063000WE	BnaA01G0063000WE	westar	GO:0004221	ubiquitin carboxyl-terminal hydrolase 16; K11855 ubiquitin carboxyl-terminal hydrolase 36/42 [EC:3.4.19.12] (A)	Ubiquitin carboxyl-terminal hydrolase 16 OS=Arabidopsis thaliana GN=UBP16 PE=1 SV=1	MYND finger	BnaA01g13940D [Brassica napus]	314	281	283	209	255	280	268	272	260	233
BnaA01T0063100WE	BnaA01G0063100WE	westar	GO:0055085	mitochondrial uncoupling protein 4-like; K15104 solute carrier family 25 (mitochondrial oxoglutarate transporter), member 11 (A)	Mitochondrial uncoupling protein 4 OS=Arabidopsis thaliana GN=PUMP4 PE=2 SV=1	Mitochondrial carrier protein	BnaA01g13950D [Brassica napus]	12	10	31	109	142	117	226	292	35	124
BnaA01T0063200WE	BnaA01G0063200WE	westar	GO:0005515	arhgap35; Rho GTPase activating protein 35; K05732 glucocorticoid receptor DNA-binding factor 1 (A)	Rho GTPase-activating protein REN1 OS=Arabidopsis thaliana GN=REN1 PE=1 SV=2	PH domain	PREDICTED: rho GTPase-activating protein REN1 isoform X2 [Brassica rapa]	111	141	129	55	108	137	127	61	39	40
BnaA01T0063300WE	BnaA01G0063300WE	westar	--	general transcription factor IIH subunit 3; K03143 transcription initiation factor TFIIH subunit 3 (A)	--	--	BnaA01g13970D [Brassica napus]	101	90	109	295	280	249	106	78	188	143
BnaA01T0063400WE	BnaA01G0063400WE	westar	--	--	--	--	PREDICTED: uncharacterized protein LOC103862336 [Brassica rapa]	93	99	74	238	199	145	84	62	157	99
BnaA01T0063500WE	BnaA01G0063500WE	westar	GO:0004347	glucose-6-phosphate isomerase 1, chloroplastic; K01810 glucose-6-phosphate isomerase [EC:5.3.1.9] (A)	Glucose-6-phosphate isomerase 1, chloroplastic OS=Arabidopsis thaliana GN=PGI1 PE=1 SV=1	Phosphoglucose isomerase	BnaA01g13990D [Brassica napus]	237	269	225	89	64	144	147	323	59	74
BnaA01T0063600WE	BnaA01G0063600WE	westar	GO:0008270	protein S-acyltransferase 8; K16675 palmitoyltransferase ZDHHC9/14/18 [EC:2.3.1.225] (A)	Protein S-acyltransferase 8 OS=Arabidopsis thaliana GN=PAT08 PE=1 SV=2	DHHC palmitoyltransferase	PREDICTED: protein S-acyltransferase 8 [Brassica rapa]	80	78	119	105	85	116	66	85	89	82
BnaA01T0063700WE	BnaA01G0063700WE	westar	GO:0004857	--	--	Plant invertase/pectin methylesterase inhibitor	BnaA01g14010D [Brassica napus]	0	0	0	0	0	0	0	0	0	1
BnaA01T0063800WE	BnaA01G0063800WE	westar	--	--	Zinc-finger homeodomain protein 2 OS=Arabidopsis thaliana GN=ZHD1 PE=1 SV=1	ZF-HD protein dimerisation region	BnaA01g14020D [Brassica napus]	5	6	4	2	2	5	3	2	3	6
BnaA01T0063900WE	BnaA01G0063900WE	westar	GO:0016846	tryptophan aminotransferase-related protein 2; K16903 L-tryptophan---pyruvate aminotransferase [EC:2.6.1.99] (A)	Tryptophan aminotransferase-related protein 2 OS=Arabidopsis thaliana GN=TAR2 PE=2 SV=1	Allinase	PREDICTED: tryptophan aminotransferase-related protein 2 [Brassica rapa]	70	70	69	24	20	9	68	35	40	27
BnaA01T0064000WE	BnaA01G0064000WE	westar	--	hypothetical protein; K19720 collagen, type III, alpha (A)	Protein MODIFIER OF SNC1 1 OS=Arabidopsis thaliana GN=MOS1 PE=1 SV=2	--	BnaA01g14040D [Brassica napus]	147	0	218	264	152	12	26	3	50	124
BnaA01T0064000WE.1	BnaA01G0064000WE.1	NA	NA	NA	NA	NA	NA	132	263	96	7	144	301	289	243	259	261
BnaA01T0064100WE	BnaA01G0064100WE	westar	GO:0005515	uncharacterized LOC103862466; K17987 next to BRCA1 gene 1 protein (A)	Uncharacterized protein C6orf106 homolog OS=Danio rerio GN=zgc:101577 PE=2 SV=1	Zinc finger, ZZ type	BnaA01g14050D [Brassica napus]	965	821	890	1717	1557	1532	1046	791	1835	1680
BnaA01T0064100WE.1	BnaA01G0064100WE.1	NA	NA	NA	NA	NA	NA	0	0	9	0	5	15	7	9	16	10
BnaA01T0064200WE	BnaA01G0064200WE	westar	--	--	--	--	BnaA01g14060D [Brassica napus]	94	95	100	56	55	72	171	177	101	65
BnaA01T0064300WE	BnaA01G0064300WE	westar	GO:0000166	hypothetical protein; K01810 glucose-6-phosphate isomerase [EC:5.3.1.9] (A)	Pachytene checkpoint protein 2 homolog OS=Arabidopsis thaliana GN=At4g24710 PE=2 SV=1	ATPase family associated with various cellular activities (AAA)	BnaA01g14070D [Brassica napus]	4	4	10	15	4	5	2	0	3	2
BnaA01T0064400WE	BnaA01G0064400WE	westar	--	manganese-dependent ADP-ribose/CDP-alcohol diphosphatase; K01517 manganese-dependent ADP-ribose/CDP-alcohol diphosphatase [EC:3.6.1.13 3.6.1.16 3.6.1.53] (A)	High-affinity nitrate transporter 3.2 OS=Arabidopsis thaliana GN=NRT3.2 PE=2 SV=1	--	BnaA01g14080D [Brassica napus]	88	82	122	270	85	235	110	77	118	58
BnaA01T0064500WE	BnaA01G0064500WE	westar	GO:0004672	serine/threonine-protein kinase AFC2; K08287 dual-specificity kinase [EC:2.7.12.1] (A)	Serine/threonine-protein kinase AFC2 OS=Arabidopsis thaliana GN=AFC2 PE=1 SV=1	Rhodanese-like domain	BnaA01g14100D [Brassica napus]	2293	2351	2281	3034	3007	3218	2139	1721	2791	2644
BnaA01T0064600WE	BnaA01G0064600WE	westar	--	--	Alpha/beta hydrolase domain-containing protein 17B OS=Homo sapiens GN=ABHD17B PE=2 SV=1	Alpha/beta hydrolase family	PREDICTED: alpha/beta hydrolase domain-containing protein 17B [Brassica rapa]	46	51	39	23	25	31	74	94	41	34
BnaA01T0064700WE	BnaA01G0064700WE	westar	--	replication factor C subunit 4; K10755 replication factor C subunit 2/4 (A)	Protein STICHEL-like 2 OS=Arabidopsis thaliana GN=At4g24790 PE=2 SV=1	DNA polymerase III, delta subunit	BnaA01g14140D [Brassica napus]	0	0	0	0	0	0	0	0	0	0
BnaA01T0064800WE	BnaA01G0064800WE	westar	--	programmed cell death protein 4-like; K16865 programmed cell death protein 4 (A)	Programmed cell death protein 4 OS=Gallus gallus GN=PDCD4 PE=2 SV=1	MA3 domain	PREDICTED: uncharacterized protein LOC103862587 [Brassica rapa]	398	455	371	392	413	471	299	263	467	440
BnaA01T0064900WE	BnaA01G0064900WE	westar	GO:0008152	sulfate adenylyltransferase-like; K00860 adenylylsulfate kinase [EC:2.7.1.25] (A)	--	Methyltransferase domain	BnaA01g14170D [Brassica napus]	136	145	128	309	243	372	153	81	132	91
BnaA01T0065000WE	BnaA01G0065000WE	westar	GO:0005515	26S proteasome non-ATPase regulatory subunit 6 homolog; K03037 26S proteasome regulatory subunit N7 (A)	26S proteasome non-ATPase regulatory subunit 6 homolog OS=Arabidopsis thaliana GN=RPN7 PE=1 SV=1	PCI domain	PREDICTED: 26S proteasome non-ATPase regulatory subunit 6 homolog [Brassica rapa]	389	483	424	959	860	835	425	383	674	437
BnaA01T0065100WE	BnaA01G0065100WE	westar	GO:0004055	argininosuccinate synthase, chloroplastic-like; K01940 argininosuccinate synthase [EC:6.3.4.5] (A)	Argininosuccinate synthase, chloroplastic OS=Arabidopsis thaliana GN=At4g24830 PE=2 SV=3	Arginosuccinate synthase	PREDICTED: argininosuccinate synthase, chloroplastic-like [Brassica rapa]	208	355	270	89	130	157	162	170	169	113
BnaA01T0065200WE	BnaA01G0065200WE	westar	GO:0007030	--	Conserved oligomeric Golgi complex subunit 2 OS=Homo sapiens GN=COG2 PE=1 SV=1	Domain of unknown function (DUF3510)	BnaA01g14200D [Brassica napus]	168	210	160	165	250	216	168	118	226	124
BnaA01T0065300WE	BnaA01G0065300WE	westar	GO:0005507	--	Early nodulin-like protein 3 OS=Arabidopsis thaliana GN=At5g25090 PE=1 SV=2	Plastocyanin-like domain	PREDICTED: early nodulin-like protein 3 [Brassica rapa]	0	0	0	0	0	0	0	0	0	0
BnaA01T0065400WE	BnaA01G0065400WE	westar	--	cytochrome P450 71B13-like; K00517 [EC:1.14.-.-] (A)	Cytochrome P450 71B11 OS=Arabidopsis thaliana GN=CYP71B11 PE=2 SV=1	Protein of unknown function, DUF573	PREDICTED: mediator-associated protein 1-like [Brassica rapa]	0	0	0	0	0	0	0	0	0	4
BnaA01T0065500WE	BnaA01G0065500WE	westar	GO:0016787	putative inactive purple acid phosphatase 27; K14407 cleavage stimulation factor subunit 2 (A)	Probable inactive purple acid phosphatase 24 OS=Arabidopsis thaliana GN=PAP24 PE=2 SV=1	Calcineurin-like phosphoesterase	PREDICTED: probable inactive purple acid phosphatase 24 [Brassica rapa]	347	332	343	395	319	367	413	609	431	316
BnaA01T0065600WE	BnaA01G0065600WE	westar	GO:0003723	putative DEAD-box ATP-dependent RNA helicase 29; K14808 ATP-dependent RNA helicase DDX54/DBP10 [EC:3.6.4.13] (A)	--	DBP10CT (NUC160) domain	BnaC05g26870D [Brassica napus]	0	0	0	0	0	0	8	2	2	8
BnaA01T0065700WE	BnaA01G0065700WE	westar	--	--	TITAN-like protein OS=Arabidopsis thaliana GN=TTL PE=2 SV=1	Coiled coil protein 84	BnaA01g14250D [Brassica napus]	132	95	104	164	156	161	105	108	135	124
BnaA01T0065800WE	BnaA01G0065800WE	westar	--	glucuronoxylan 4-O-methyltransferase 1-like; K18801 glucuronoxylan 4-O-methyltransferase [EC:2.1.1.112] (A)	Protein IRX15-LIKE OS=Arabidopsis thaliana GN=IRX15-L PE=2 SV=1	Polysaccharide biosynthesis	PREDICTED: glucuronoxylan 4-O-methyltransferase 1 [Brassica rapa]	7	1	6	3	8	9	8	2	27	8
BnaA01T0065900WE	BnaA01G0065900WE	westar	GO:0006605	hypothetical protein; K07342 protein transport protein SEC61 subunit gamma and related proteins (A)	Protein transport protein Sec61 subunit gamma-2 OS=Arabidopsis thaliana GN=SEC61G2 PE=1 SV=1	SecE/Sec61-gamma subunits of protein translocation complex	transport protein sec61 subunit gamma-1 [Arabidopsis thaliana]	536	573	568	605	628	926	304	438	278	287
BnaA01T0066000WE	BnaA01G0066000WE	westar	--	--	Thylakoid lumenal 17.9 kDa protein, chloroplastic OS=Arabidopsis thaliana GN=At4g24930 PE=1 SV=1	--	PREDICTED: thylakoid lumenal 17.9 kDa protein, chloroplastic [Brassica rapa]	542	684	481	125	217	186	338	404	187	153
BnaA01T0066100WE	BnaA01G0066100WE	westar	GO:0003824	SUMO-activating enzyme subunit 1A; K10684 ubiquitin-like 1-activating enzyme E1 A [EC:6.2.1.45] (A)	SUMO-activating enzyme subunit 1A OS=Arabidopsis thaliana GN=SAE1A PE=1 SV=1	ThiF family	BnaA01g14300D [Brassica napus]	448	445	410	678	647	586	359	301	490	329
BnaA01T0066200WE	BnaA01G0066200WE	westar	--	60S ribosomal protein L7a-2-like; K02936 large subunit ribosomal protein L7Ae (A)	60S ribosomal protein L7a-2 OS=Arabidopsis thaliana GN=RPL7AB PE=1 SV=1	Ribosomal protein L7Ae/L30e/S12e/Gadd45 family	BnaA01g14310D [Brassica napus]	349	391	413	334	345	375	296	348	403	315
BnaA01T0066300WE	BnaA01G0066300WE	westar	--	HVA22-like protein d; K17279 receptor expression-enhancing protein 5/6 (A)	HVA22-like protein d OS=Arabidopsis thaliana GN=HVA22D PE=2 SV=1	TB2/DP1, HVA22 family	PREDICTED: HVA22-like protein d [Brassica rapa]	29	35	31	21	44	34	21	18	36	37
BnaA01T0066400WE	BnaA01G0066400WE	westar	--	--	MORC family CW-type zinc finger protein 4 OS=Mus musculus GN=Morc4 PE=2 SV=2	Histidine kinase-, DNA gyrase B-, and HSP90-like ATPase	PREDICTED: MORC family CW-type zinc finger protein 4-like [Brassica rapa]	85	102	69	68	53	39	89	67	69	49
BnaA01T0066500WE	BnaA01G0066500WE	westar	--	--	Protein TAPETUM DETERMINANT 1 OS=Arabidopsis thaliana GN=TPD1 PE=1 SV=1	--	PREDICTED: uncharacterized protein LOC103862777 isoform X2 [Brassica rapa]	140	88	126	169	71	57	54	33	88	98
BnaA01T0066600WE	BnaA01G0066600WE	westar	--	--	Membrane-anchored ubiquitin-fold protein 3 OS=Arabidopsis thaliana GN=MUB3 PE=1 SV=1	Ubiquitin-2 like Rad60 SUMO-like	PREDICTED: membrane-anchored ubiquitin-fold protein 3 [Brassica rapa]	138	122	152	282	251	326	130	76	95	122
BnaA01T0066700WE	BnaA01G0066700WE	westar	GO:0016021	bidirectional sugar transporter SWEET14-like; K15382 solute carrier family 50 (sugar transporter) (A)	Bidirectional sugar transporter SWEET14 OS=Arabidopsis thaliana GN=SWEET14 PE=3 SV=1	Sugar efflux transporter for intercellular exchange	BnaA01g14360D [Brassica napus]	0	0	0	0	0	0	0	0	0	0
BnaA01T0066800WE	BnaA01G0066800WE	westar	--	--	--	--	BnaA01g14380D [Brassica napus]	149	139	125	88	92	225	151	91	172	154
BnaA01T0066900WE	BnaA01G0066900WE	westar	--	--	CASP-like protein 1F1 OS=Arabidopsis thaliana GN=At4g25040 PE=2 SV=1	Domain of unknown function (DUF588)	PREDICTED: CASP-like protein At4g25040 [Brassica rapa]	0	0	0	0	0	0	0	0	0	0
BnaA01T0067000WE	BnaA01G0067000WE	westar	GO:0006633	hypothetical protein; K03955 NADH dehydrogenase (ubiquinone) 1 alpha/beta subcomplex 1 (A)	Acyl carrier protein 4, chloroplastic OS=Arabidopsis thaliana GN=ACP4 PE=2 SV=1	Phosphopantetheine attachment site	PREDICTED: acyl carrier protein 4, chloroplastic [Brassica rapa]	1072	1658	803	81	128	173	674	681	231	163
BnaA01T0067100WE	BnaA01G0067100WE	westar	--	--	Coiled-coil domain-containing protein SCD2 OS=Arabidopsis thaliana GN=SCD2 PE=1 SV=1	--	PREDICTED: triadin isoform X2 [Brassica rapa]	2	7	3	23	5	25	7	2	1	1
BnaA01T0067200WE	BnaA01G0067200WE	westar	GO:0008168	magnesium protoporphyrin IX methyltransferase, chloroplastic-like; K03428 magnesium-protoporphyrin O-methyltransferase [EC:2.1.1.11] (A)	Magnesium protoporphyrin IX methyltransferase, chloroplastic OS=Arabidopsis thaliana GN=CHLM PE=1 SV=1	Methyltransferase small domain	BnaA01g14420D [Brassica napus]	3417	4623	2979	1423	1364	1345	2220	2313	1693	1336
BnaA01T0067300WE	BnaA01G0067300WE	westar	GO:0017009	--	Chromophore lyase CRL, chloroplastic OS=Arabidopsis thaliana GN=CRL PE=1 SV=1	CpeT/CpcT family (DUF1001)	BnaA01g14430D [Brassica napus]	302	343	367	575	361	498	423	326	477	468
BnaA01T0067400WE	BnaA01G0067400WE	westar	GO:0004601	hypothetical protein; K13447 respiratory burst oxidase [EC:1.6.3.- 1.11.1.-] (A)	Respiratory burst oxidase homolog protein C OS=Arabidopsis thaliana GN=RBOHC PE=2 SV=2	Respiratory burst NADPH oxidase	BnaC01g41590D [Brassica napus]	1	0	0	15	4	8	0	2	0	0
BnaA01T0067500WE	BnaA01G0067500WE	westar	GO:0004784	superoxide dismutase [Fe] 1, chloroplastic; K04564 superoxide dismutase, Fe-Mn family [EC:1.15.1.1] (A)	Superoxide dismutase [Fe] 1, chloroplastic OS=Arabidopsis thaliana GN=FSD1 PE=1 SV=4	Iron/manganese superoxide dismutases, alpha-hairpin domain	PREDICTED: superoxide dismutase [Fe] 1, chloroplastic [Brassica rapa]	0	0	0	0	0	0	0	0	0	0
BnaA01T0067500WE.1	BnaA01G0067500WE.1	NA	NA	NA	NA	NA	NA	0	0	0	0	0	0	0	0	0	0
BnaA01T0067500WE.2	BnaA01G0067500WE.2	NA	NA	NA	NA	NA	NA	5818	6712	6353	10614	6932	9527	6956	4723	13868	8819
BnaA01T0067500WE.3	BnaA01G0067500WE.3	NA	NA	NA	NA	NA	NA	10	3	10	31	13	24	6	0	32	9
BnaA01T0067500WE.4	BnaA01G0067500WE.4	NA	NA	NA	NA	NA	NA	0	5	0	0	0	3	3	0	3	0
BnaA01T0067500WE.5	BnaA01G0067500WE.5	NA	NA	NA	NA	NA	NA	10	12	7	46	27	63	33	8	50	56
BnaA01T0067600WE	BnaA01G0067600WE	westar	GO:0004197	--	Metacaspase-2 OS=Arabidopsis thaliana GN=AMC2 PE=1 SV=1	LSD1 zinc finger	PREDICTED: metacaspase-2 [Brassica rapa]	90	112	79	17	30	55	110	107	16	34
BnaA01T0067700WE	BnaA01G0067700WE	westar	GO:0008113	peptide methionine sulfoxide reductase; K07304 peptide-methionine (S)-S-oxide reductase [EC:1.8.4.11] (A)	Peptide methionine sulfoxide reductase OS=Brassica napus GN=PMSR PE=2 SV=1	Peptide methionine sulfoxide reductase	BnaA01g14470D [Brassica napus]	2748	3568	2689	3711	2892	4664	1628	1675	2274	1843
BnaA01T0067800WE	BnaA01G0067800WE	westar	GO:0012511	ethylene-responsive transcription factor 1A-like; K09286 EREBP-like factor (A)	Major oleosin NAP-II (Fragment) OS=Brassica napus PE=1 SV=1	Oleosin	oleosin S3-4 [Brassica napus]	0	0	0	0	0	0	0	0	0	0
BnaA01T0067900WE	BnaA01G0067900WE	westar	GO:0003993	Os03g0332500; K02866 large subunit ribosomal protein L10e (A)	Acid phosphatase 1 OS=Solanum lycopersicum GN=APS1 PE=2 SV=1	HAD superfamily, subfamily IIIB (Acid phosphatase)	BnaA01g14490D [Brassica napus]	28	46	24	43	34	31	36	32	34	15
BnaA01T0068000WE	BnaA01G0068000WE	westar	GO:0000151	U-box domain-containing protein 51-like; K04730 interleukin-1 receptor-associated kinase 1 [EC:2.7.11.1] (A)	U-box domain-containing protein 35 OS=Arabidopsis thaliana GN=PUB35 PE=1 SV=2	Universal stress protein family	BnaA01g14500D [Brassica napus]	0	0	0	0	0	0	0	0	0	0
BnaA01T0068100WE	BnaA01G0068100WE	westar	GO:0003700	GATA transcription factor 8-like; K17894 GATA-binding protein 2 (A)	GATA transcription factor 5 OS=Arabidopsis thaliana GN=GATA5 PE=2 SV=1	GATA zinc finger	BnaA01g14520D [Brassica napus]	0	0	0	0	0	0	0	0	0	0
BnaA01T0068100WE.1	BnaA01G0068100WE.1	NA	NA	NA	NA	NA	NA	323	324	265	231	262	292	341	286	164	154
BnaA01T0068200WE	BnaA01G0068200WE	westar	GO:0003677	BNAA01G14530D; uncharacterized LOC106439689; K03026 DNA-directed RNA polymerase III subunit RPC4 (A)	--	RNA polymerase III RPC4	BnaA01g14530D [Brassica napus]	72	71	68	122	114	111	87	99	123	80
BnaA01T0068300WE	BnaA01G0068300WE	westar	--	--	QWRF motif-containing protein 7 OS=Arabidopsis thaliana GN=QWRF7 PE=2 SV=1	Family of unknown function (DUF566)	BnaA01g14540D [Brassica napus]	0	0	0	0	0	0	0	0	0	0
BnaA01T0068400WE	BnaA01G0068400WE	westar	--	--	--	--	PREDICTED: LOW QUALITY PROTEIN: QWRF motif-containing protein 7, partial [Brassica rapa]	0	0	0	0	0	0	0	0	0	0
BnaA01T0068500WE	BnaA01G0068500WE	westar	--	23.6 kDa heat shock protein, mitochondrial-like; K13993 HSP20 family protein (A)	23.6 kDa heat shock protein, mitochondrial OS=Arabidopsis thaliana GN=HSP23.6 PE=2 SV=1	Hsp20/alpha crystallin family	BnaA01g14560D [Brassica napus]	1	0	3	28	6	12	16	11	40	38
BnaA01T0068600WE	BnaA01G0068600WE	westar	--	--	Mediator-associated protein 1 OS=Arabidopsis thaliana GN=At4g25210 PE=1 SV=1	Protein of unknown function, DUF573	BnaA01g14570D [Brassica napus]	286	280	334	411	483	418	259	238	357	304
BnaA01T0068700WE	BnaA01G0068700WE	westar	GO:0016021	putative glycerol-3-phosphate transporter 2; K13783 MFS transporter, OPA family, solute carrier family 37 (glycerol-3-phosphate transporter), member 1/2 (A)	Putative glycerol-3-phosphate transporter 2 OS=Arabidopsis thaliana GN=At4g25220 PE=2 SV=1	Major Facilitator Superfamily	BnaA01g14580D [Brassica napus]	0	0	0	0	0	0	0	0	0	0
BnaA01T0068800WE	BnaA01G0068800WE	westar	--	--	--	Domain of unknown function (DUF4535)	PREDICTED: uncharacterized protein LOC103863022 [Brassica rapa]	3	2	1	2	5	10	3	1	10	2
BnaA01T0068900WE	BnaA01G0068900WE	westar	GO:0005515	E3 ubiquitin protein ligase RIN2; K10636 autocrine motility factor receptor [EC:2.3.2.27] (A)	E3 ubiquitin protein ligase RIN2 OS=Arabidopsis thaliana GN=RIN2 PE=1 SV=1	Ring finger domain	BnaA01g14590D [Brassica napus]	210	170	206	515	380	475	164	124	263	223
BnaA01T0069000WE	BnaA01G0069000WE	westar	GO:0005507	monocopper oxidase-like protein SKS1; K19791 iron transport multicopper oxidase (A)	Monocopper oxidase-like protein SKS1 OS=Arabidopsis thaliana GN=SKS1 PE=1 SV=1	Multicopper oxidase	BnaA01g14600D [Brassica napus]	8	10	11	3	8	16	6	10	6	7
BnaA01T0069100WE	BnaA01G0069100WE	westar	GO:0004857	PEST2; pectin methyl esterase; K01051 pectinesterase [EC:3.1.1.11] (A)	21 kDa protein OS=Daucus carota PE=2 SV=1	Plant invertase/pectin methylesterase inhibitor	BnaA01g14610D [Brassica napus]	0	0	0	0	0	0	0	0	0	0
BnaA01T0069200WE	BnaA01G0069200WE	westar	GO:0004857	pectinesterase; K01051 pectinesterase [EC:3.1.1.11] (A)	21 kDa protein OS=Daucus carota PE=2 SV=1	Plant invertase/pectin methylesterase inhibitor	BnaA01g14630D [Brassica napus]	0	0	0	0	0	0	0	0	0	0
BnaA01T0069300WE	BnaA01G0069300WE	westar	GO:0004857	hypothetical protein; K01051 pectinesterase [EC:3.1.1.11] (A)	21 kDa protein OS=Daucus carota PE=2 SV=1	Plant invertase/pectin methylesterase inhibitor	BnaA01g14640D [Brassica napus]	40	65	33	17	15	13	24	27	27	13
BnaA01T0069400WE	BnaA01G0069400WE	westar	--	pentatricopeptide repeat-containing protein At4g25270, chloroplastic-like; K13800 UMP-CMP kinase [EC:2.7.4.- 2.7.4.14] (A)	Pentatricopeptide repeat-containing protein At4g25270, chloroplastic OS=Arabidopsis thaliana GN=PCMP-E53 PE=3 SV=1	PPR repeat	BnaA01g14650D [Brassica napus]	20	16	9	7	17	21	13	21	10	13
BnaA01T0069500WE	BnaA01G0069500WE	westar	GO:0005524	probable UMP-CMP kinase 2; K13800 UMP-CMP kinase [EC:2.7.4.- 2.7.4.14] (A)	Probable UMP-CMP kinase 2 OS=Arabidopsis thaliana GN=UMK2 PE=2 SV=1	Adenylate kinase	BnaA01g14660D [Brassica napus]	36	35	35	55	75	62	18	23	32	23
BnaA01T0069600WE	BnaA01G0069600WE	westar	--	gibberellin 20 oxidase 1-D-like; K05282 gibberellin 20-oxidase [EC:1.14.11.12] (A)	Protein SRG1 OS=Arabidopsis thaliana GN=SRG1 PE=2 SV=1	non-haem dioxygenase in morphine synthesis N-terminal	PREDICTED: protein SRG1-like [Brassica rapa]	4	0	6	8	5	8	3	1	6	6
BnaA01T0069700WE	BnaA01G0069700WE	westar	GO:0016491	2-oxoglutarate-iron(II)-dependent oxygenase; K06892 feruloyl-CoA ortho-hydroxylase [EC:1.14.11.-] (A)	Protein SRG1 OS=Arabidopsis thaliana GN=SRG1 PE=2 SV=1	2OG-Fe(II) oxygenase superfamily	BnaA01g14680D [Brassica napus]	5	1	4	6	2	7	5	7	15	11
BnaA01T0069800WE	BnaA01G0069800WE	westar	GO:0016491	leucoanthocyanidin dioxygenase; K05277 leucoanthocyanidin dioxygenase [EC:1.14.11.19] (A)	Protein SRG1 OS=Arabidopsis thaliana GN=SRG1 PE=2 SV=1	non-haem dioxygenase in morphine synthesis N-terminal	BnaA01g14690D [Brassica napus]	1	0	0	2	4	8	0	0	2	0
BnaA01T0069900WE	BnaA01G0069900WE	westar	--	--	--	Protein of unknown function (DUF3128)	BnaA01g14700D [Brassica napus]	18	17	8	15	9	10	14	8	9	10
BnaA01T0070000WE	BnaA01G0070000WE	westar	--	--	AT-hook motif nuclear-localized protein 3 OS=Arabidopsis thaliana GN=AHL3 PE=1 SV=1	Domain of unknown function (DUF296)	BnaA01g14710D [Brassica napus]	138	152	133	151	116	150	123	133	137	117
BnaA01T0070100WE	BnaA01G0070100WE	westar	GO:0006457	peptidyl-prolyl cis-trans isomerase FKBP53-like; K14826 FK506-binding nuclear protein [EC:5.2.1.8] (A)	Peptidyl-prolyl cis-trans isomerase FKBP53 OS=Arabidopsis thaliana GN=FKBP53 PE=1 SV=1	FKBP-type peptidyl-prolyl cis-trans isomerase	BnaA01g14720D [Brassica napus]	103	83	149	17	25	56	85	136	88	98
BnaA01T0070200WE	BnaA01G0070200WE	westar	--	--	Protein trichome birefringence-like 18 OS=Arabidopsis thaliana GN=TBL18 PE=2 SV=1	PMR5 N terminal Domain	BnaA01g14730D [Brassica napus]	196	183	190	226	288	459	165	126	147	163
BnaA01T0070300WE	BnaA01G0070300WE	westar	--	--	Clp protease-related protein At4g12060, chloroplastic OS=Arabidopsis thaliana GN=At4g12060 PE=1 SV=1	--	BnaC01g17310D [Brassica napus]	0	0	0	0	0	0	0	0	0	0
BnaA01T0070400WE	BnaA01G0070400WE	westar	GO:0046983	--	Transcription factor bHLH126 OS=Arabidopsis thaliana GN=BHLH126 PE=2 SV=1	Helix-loop-helix DNA-binding domain	PREDICTED: transcription factor bHLH126-like [Brassica rapa]	0	3	1	0	1	0	0	1	0	0
BnaA01T0070500WE	BnaA01G0070500WE	westar	GO:0005506	gibberellin 20 oxidase 1; K05282 gibberellin 20-oxidase [EC:1.14.11.12] (A)	Gibberellin 20 oxidase 1 OS=Arabidopsis thaliana GN=GA20OX1 PE=2 SV=2	non-haem dioxygenase in morphine synthesis N-terminal	BnaA01g35230D [Brassica napus]	5	4	13	20	8	17	5	2	20	18
BnaA01T0070600WE	BnaA01G0070600WE	westar	--	--	--	--	BnaA01g35220D [Brassica napus]	0	0	0	0	0	0	0	0	1	0
BnaA01T0070700WE	BnaA01G0070700WE	westar	GO:0003677	MADS-box transcription factor 6-like; K09264 MADS-box transcription factor, plant (A)	MADS-box transcription factor 50 OS=Oryza sativa subsp. japonica GN=MADS50 PE=2 SV=1	K-box region	BnaA01g35210D [Brassica napus]	1	1	0	0	0	0	0	0	0	0
BnaA01T0070800WE	BnaA01G0070800WE	westar	--	choline-phosphate cytidylyltransferase 1-like; K00968 choline-phosphate cytidylyltransferase [EC:2.7.7.15] (A)	Choline-phosphate cytidylyltransferase 1 OS=Arabidopsis thaliana GN=CCT1 PE=1 SV=1	--	BnaA01g35200D [Brassica napus]	662	597	688	710	844	661	785	519	872	930
BnaA01T0070900WE	BnaA01G0070900WE	westar	--	transducin family protein/WD-40 repeat protein; K03363 cell division cycle 20, cofactor of APC complex (A)	--	--	PREDICTED: uncharacterized protein LOC103863220 [Brassica rapa]	126	194	109	202	780	359	262	79	166	115
BnaA01T0071000WE	BnaA01G0071000WE	westar	GO:0016787	NUDT18; nudix (nucleoside diphosphate linked moiety X)-type motif 18; K17817 8-oxo-dGDP phosphatase [EC:3.6.1.58] (A)	Nudix hydrolase 10 OS=Arabidopsis thaliana GN=NUDT10 PE=1 SV=1	NUDIX domain	PREDICTED: nudix hydrolase 10 isoform X2 [Brassica rapa]	3	8	6	11	6	3	18	6	0	3
BnaA01T0071100WE	BnaA01G0071100WE	westar	GO:0005515	zinc finger CCCH domain-containing protein 48-like; K10260 F-box and WD-40 domain protein 7 (A)	Zinc finger CCCH domain-containing protein 48 OS=Arabidopsis thaliana GN=ZFWD1 PE=2 SV=1	Zinc finger C-x8-C-x5-C-x3-H type (and similar)	BnaA01g14740D [Brassica napus]	207	211	182	320	308	325	183	142	226	226
BnaA01T0071200WE	BnaA01G0071200WE	westar	GO:0003676	serine/arginine-rich splicing factor RS40; K12893 splicing factor, arginine/serine-rich 4/5/6 (A)	Serine/arginine-rich splicing factor RS40 OS=Arabidopsis thaliana GN=RS40 PE=1 SV=2	RNA recognition motif. (a.k.a. RRM, RBD, or RNP domain)	BnaA01g14750D [Brassica napus]	1131	1202	1124	1276	933	903	1271	730	2290	1920
BnaA01T0071200WE.1	BnaA01G0071200WE.1	NA	NA	NA	NA	NA	NA	502	421	484	345	364	421	367	241	276	622
BnaA01T0071200WE.2	BnaA01G0071200WE.2	NA	NA	NA	NA	NA	NA	87	152	87	82	137	93	158	200	208	121
BnaA01T0071200WE.3	BnaA01G0071200WE.3	NA	NA	NA	NA	NA	NA	1	0	201	0	0	0	444	720	0	70
BnaA01T0071200WE.4	BnaA01G0071200WE.4	NA	NA	NA	NA	NA	NA	502	421	484	345	364	421	367	241	276	622
BnaA01T0071300WE	BnaA01G0071300WE	westar	--	--	--	--	BnaA07g14700D [Brassica napus]	0	0	0	0	0	0	0	0	0	0
BnaA01T0071400WE	BnaA01G0071400WE	westar	--	probable serine/threonine-protein kinase At1g54610; K08819 cyclin-dependent kinase 12/13 [EC:2.7.11.22 2.7.11.23] (A)	Probable serine/threonine-protein kinase At1g54610 OS=Arabidopsis thaliana GN=At1g54610 PE=1 SV=1	--	BnaA07g14690D [Brassica napus]	2	0	0	0	0	0	0	0	0	0
BnaA01T0071500WE	BnaA01G0071500WE	westar	--	peroxisomal (S)-2-hydroxy-acid oxidase GLO5-like; K11517 (S)-2-hydroxy-acid oxidase [EC:1.1.3.15] (A)	Probable transcriptional regulator SLK3 OS=Arabidopsis thaliana GN=SLK3 PE=3 SV=1	LIM-domain binding protein	BnaA01g14760D [Brassica napus]	15	17	15	21	12	13	37	27	25	34
BnaA01T0071600WE	BnaA01G0071600WE	westar	--	homeobox-leucine zipper protein HDG6-like; K09338 homeobox-leucine zipper protein (A)	Homeobox-leucine zipper protein HDG6 OS=Arabidopsis thaliana GN=HDG6 PE=1 SV=2	START domain	BnaA01g14770D [Brassica napus]	70	43	61	36	41	41	43	51	22	13
BnaA01T0071700WE	BnaA01G0071700WE	westar	GO:0005524	DNA mismatch repair protein MSH3; K08736 DNA mismatch repair protein MSH3 (A)	DNA mismatch repair protein MSH3 OS=Arabidopsis thaliana GN=MSH3 PE=1 SV=2	MutS domain V	BnaC01g17420D [Brassica napus]	0	0	0	0	0	0	0	0	0	1
BnaA01T0071800WE	BnaA01G0071800WE	westar	GO:0003729	cleavage and polyadenylation specificity factor subunit 5-like; K14397 cleavage and polyadenylation specificity factor subunit 5 (A)	Pre-mRNA cleavage factor Im 25 kDa subunit 2 OS=Arabidopsis thaliana GN=CFIS2 PE=1 SV=1	Nucleotide hydrolase	PREDICTED: cleavage and polyadenylation specificity factor subunit 5-like [Brassica rapa]	101	153	103	97	84	105	77	83	119	85
BnaA01T0071900WE	BnaA01G0071900WE	westar	GO:0003682	transcription factor LAF1-like; K09422 myb proto-oncogene protein, plant (A)	Transcription factor LAF1 OS=Arabidopsis thaliana GN=LAF1 PE=1 SV=2	Myb-like DNA-binding domain	BnaA01g14800D [Brassica napus]	0	0	0	0	0	0	0	0	3	4
BnaA01T0072000WE	BnaA01G0072000WE	westar	GO:0003779	actin-depolymerizing factor; K05765 cofilin (A)	Actin-depolymerizing factor 7 OS=Arabidopsis thaliana GN=ADF7 PE=2 SV=1	Cofilin/tropomyosin-type actin-binding protein	PREDICTED: actin-depolymerizing factor [Brassica rapa]	0	0	0	0	0	0	0	0	0	0
BnaA01T0072100WE	BnaA01G0072100WE	westar	GO:0005506	probable prolyl 4-hydroxylase 12; K00472 prolyl 4-hydroxylase [EC:1.14.11.2] (A)	Probable prolyl 4-hydroxylase 12 OS=Arabidopsis thaliana GN=P4H12 PE=2 SV=1	--	BnaA01g14830D [Brassica napus]	0	0	0	0	0	0	0	0	0	0
BnaA01T0072200WE	BnaA01G0072200WE	westar	GO:0046872	--	--	--	BnaA01g14840D [Brassica napus]	42	25	27	26	45	90	34	32	28	30
BnaA01T0072300WE	BnaA01G0072300WE	westar	--	--	Uncharacterized protein At1g76660 OS=Arabidopsis thaliana GN=At1g76660 PE=2 SV=1	--	PREDICTED: uncharacterized protein LOC103863361 [Brassica rapa]	805	723	914	1411	1456	1794	1400	863	1219	1504
BnaA01T0072400WE	BnaA01G0072400WE	westar	GO:0003723	mediator of RNA polymerase II transcription subunit 36a; K14563 rRNA 2'-O-methyltransferase fibrillarin [EC:2.1.1.-] (A)	Mediator of RNA polymerase II transcription subunit 36a OS=Arabidopsis thaliana GN=MED36A PE=1 SV=2	Fibrillarin	PREDICTED: mediator of RNA polymerase II transcription subunit 36a [Brassica rapa]	602	528	661	505	420	554	485	444	730	623
BnaA01T0072500WE	BnaA01G0072500WE	westar	GO:0006855	protein TRANSPARENT TESTA 12-like; K03327 multidrug resistance protein, MATE family (A)	Protein TRANSPARENT TESTA 12 OS=Arabidopsis thaliana GN=TT12 PE=2 SV=1	MatE	PREDICTED: protein TRANSPARENT TESTA 12-like [Brassica rapa]	12	0	6	0	0	0	0	0	13	0
BnaA01T0072500WE.1	BnaA01G0072500WE.1	NA	NA	NA	NA	NA	NA	10	43	23	41	52	47	28	22	14	21
BnaA01T0072600WE	BnaA01G0072600WE	westar	GO:0010277	pheophorbide a oxygenase, chloroplastic; K13071 pheophorbide a oxygenase [EC:1.14.15.17] (A)	Protochlorophyllide-dependent translocon component 52, chloroplastic OS=Arabidopsis thaliana GN=PTC52 PE=2 SV=1	Rieske [2Fe-2S] domain	PREDICTED: protochlorophyllide-dependent translocon component 52, chloroplastic [Brassica rapa]	1823	2236	1992	2391	2273	2467	2256	1901	2129	1605
BnaA01T0072700WE	BnaA01G0072700WE	westar	--	hypothetical protein; K17804 mitochondrial import inner membrane translocase subunit TIM44 (A)	DeSI-like protein At4g17486 OS=Arabidopsis thaliana GN=At4g17486 PE=2 SV=1	PPPDE putative peptidase domain	BnaA01g14890D [Brassica napus]	2	5	1	1	2	7	1	5	1	1
BnaA01T0072800WE	BnaA01G0072800WE	westar	--	--	--	--	BnaA01g14900D [Brassica napus]	1402	991	1596	4028	3174	4194	1226	1103	1777	1401
BnaA01T0072900WE	BnaA01G0072900WE	westar	--	--	--	--	BnaC01g17570D [Brassica napus]	215	195	266	932	863	997	194	140	386	238
BnaA01T0073000WE	BnaA01G0073000WE	westar	--	hypothetical protein; K17804 mitochondrial import inner membrane translocase subunit TIM44 (A)	Desumoylating isopeptidase 2 OS=Xenopus laevis GN=desi2 PE=2 SV=1	PPPDE putative peptidase domain	BnaA01g14910D [Brassica napus]	69	88	84	75	80	72	86	60	106	93
BnaA01T0073100WE	BnaA01G0073100WE	westar	--	--	--	--	BnaA01g14920D [Brassica napus]	678	483	703	1123	1270	1449	579	505	976	861
BnaA01T0073200WE	BnaA01G0073200WE	westar	--	--	--	--	PREDICTED: uncharacterized protein LOC103863422 [Brassica rapa]	112	90	87	245	312	364	107	38	191	138
BnaA01T0073300WE	BnaA01G0073300WE	westar	GO:0005506	beta-carotene 3-hydroxylase 1, chloroplastic; K15746 beta-carotene 3-hydroxylase [EC:1.14.13.129] (A)	Beta-carotene 3-hydroxylase 1, chloroplastic OS=Arabidopsis thaliana GN=BETA-OHASE 1 PE=1 SV=1	Fatty acid hydroxylase superfamily	BnaA01g14940D [Brassica napus]	123	138	122	155	152	130	469	591	393	428
BnaA01T0073400WE	BnaA01G0073400WE	westar	--	--	Glutaminyl-peptide cyclotransferase OS=Arabidopsis thaliana GN=QCT PE=1 SV=1	Glutamine cyclotransferase	BnaA01g14950D [Brassica napus]	206	164	177	273	198	277	189	169	132	114
BnaA01T0073500WE	BnaA01G0073500WE	westar	--	40S ribosomal protein S10-1-like; K02947 small subunit ribosomal protein S10e (A)	40S ribosomal protein S10-1 OS=Arabidopsis thaliana GN=RPS10A PE=2 SV=1	Plectin/S10 domain	BnaA01g14960D [Brassica napus]	196	327	195	83	74	123	174	127	152	164
BnaA01T0073600WE	BnaA01G0073600WE	westar	GO:0000166	ABC transporter G family member 5; K05681 ATP-binding cassette, subfamily G (WHITE), member 2 (A)	ABC transporter G family member 4 OS=Arabidopsis thaliana GN=ABCG4 PE=3 SV=1	ABC transporter	BnaA01g14970D [Brassica napus]	0	0	0	0	0	0	0	0	0	0
BnaA01T0073700WE	BnaA01G0073700WE	westar	--	hypothetical protein; K13128 zinc finger CCHC domain-containing protein 8 (A)	Protein GLUTAMINE DUMPER 2 OS=Arabidopsis thaliana GN=GDU2 PE=2 SV=1	--	BnaAnng26160D [Brassica napus]	0	1	1	0	0	0	0	10	0	0
BnaA01T0073800WE	BnaA01G0073800WE	westar	--	uncharacterized LOC101757948; K10606 E3 ubiquitin-protein ligase FANCL [EC:2.3.2.27] (A)	Putative lipase YOR059C OS=Saccharomyces cerevisiae (strain ATCC 204508 / S288c) GN=YOR059C PE=1 SV=1	Putative serine esterase (DUF676)	BnaAnng26170D [Brassica napus]	278	280	255	675	490	547	324	267	460	308
BnaA01T0073900WE	BnaA01G0073900WE	westar	--	pathogenesis-related protein 1-like; K13449 pathogenesis-related protein 1 (A)	Pathogenesis-related protein PR-1 OS=Medicago truncatula GN=PR-1 PE=2 SV=1	Cysteine-rich secretory protein family	BnaAnng26180D [Brassica napus]	1	0	5	2	1	0	3	11	0	2
BnaA01T0074000WE	BnaA01G0074000WE	westar	--	hypothetical protein; K07466 replication factor A1 (A)	--	Helitron helicase-like domain at N-terminus	BnaAnng23430D, partial [Brassica napus]	0	0	0	0	0	0	0	0	0	0
BnaA01T0074100WE	BnaA01G0074100WE	westar	--	--	F-box protein At2g35280 OS=Arabidopsis thaliana GN=At2g35280 PE=2 SV=1	--	BnaAnng23420D [Brassica napus]	0	0	0	0	0	0	0	0	0	0
BnaA01T0074200WE	BnaA01G0074200WE	westar	--	pathogenesis-related protein 1-like; K13449 pathogenesis-related protein 1 (A)	Pathogenesis-related protein PR-1 OS=Medicago truncatula GN=PR-1 PE=2 SV=1	Cysteine-rich secretory protein family	PREDICTED: pathogenesis-related protein PR-1 [Brassica rapa]	0	0	0	0	0	0	0	0	0	0
BnaA01T0074300WE	BnaA01G0074300WE	westar	--	--	Calmodulin-binding protein 60 D OS=Arabidopsis thaliana GN=CBP60D PE=2 SV=1	Calmodulin binding protein-like	BnaA01g14990D [Brassica napus]	331	356	338	661	491	555	467	371	561	492
BnaA01T0074400WE	BnaA01G0074400WE	westar	GO:0004553	probable xyloglucan endotransglucosylase/hydrolase protein 23; K08235 xyloglucan:xyloglucosyl transferase [EC:2.4.1.207] (A)	Probable xyloglucan endotransglucosylase/hydrolase protein 23 OS=Arabidopsis thaliana GN=XTH23 PE=2 SV=1	Glycosyl hydrolases family 16	PREDICTED: probable xyloglucan endotransglucosylase/hydrolase protein 23 [Brassica rapa]	0	0	0	2	3	6	1	4	2	0
BnaA01T0074500WE	BnaA01G0074500WE	westar	--	--	CASP-like protein 2C1 OS=Arabidopsis lyrata subsp. lyrata GN=ARALYDRAFT_657503 PE=3 SV=1	Domain of unknown function (DUF588)	PREDICTED: CASP-like protein ARALYDRAFT_657503 [Brassica rapa]	204	280	243	40	204	80	373	401	130	88
BnaA01T0074600WE	BnaA01G0074600WE	westar	GO:0000166	probable mitochondrial chaperone BCS1-B; K08900 mitochondrial chaperone BCS1 (A)	Probable mitochondrial chaperone bcs1 OS=Schizosaccharomyces pombe (strain 972 / ATCC 24843) GN=SPAC644.07 PE=2 SV=1	ATPase family associated with various cellular activities (AAA)	BnaA01g15020D [Brassica napus]	2	1	0	4	4	2	4	0	0	2
BnaA01T0074700WE	BnaA01G0074700WE	westar	--	AER225Wp; K06867 uncharacterized protein (A)	Oxysterol-binding protein-related protein 4B OS=Arabidopsis thaliana GN=ORP4B PE=2 SV=2	Oxysterol-binding protein	BnaA01g15030D [Brassica napus]	0	0	0	0	0	0	0	0	0	1
BnaA01T0074800WE	BnaA01G0074800WE	westar	--	AER225Wp; K06867 uncharacterized protein (A)	Oxysterol-binding protein-related protein 4B OS=Arabidopsis thaliana GN=ORP4B PE=2 SV=2	Oxysterol-binding protein	BnaA01g15040D [Brassica napus]	327	287	366	1254	1489	1133	346	240	1241	924
BnaA01T0074900WE	BnaA01G0074900WE	westar	GO:0008375	clathrin interactor EPSIN 1; K12471 epsin (A)	--	Core-2/I-Branching enzyme	PREDICTED: uncharacterized protein LOC103863613 [Brassica rapa]	7	4	3	4	9	8	2	3	8	6
BnaA01T0075000WE	BnaA01G0075000WE	westar	GO:0003723	pumilio homolog 6, chloroplastic-like; K17943 pumilio RNA-binding family (A)	Pumilio homolog 6, chloroplastic OS=Arabidopsis thaliana GN=APUM6 PE=1 SV=1	Pumilio-family RNA binding repeat	BnaA01g15060D [Brassica napus]	4	4	2	0	1	0	2	0	1	0
BnaA01T0075100WE	BnaA01G0075100WE	westar	--	--	HEAT repeat-containing protein 6 OS=Xenopus laevis GN=heatr6 PE=2 SV=1	Domain of unknown function (DUF4042)	BnaA01g15070D [Brassica napus]	391	356	326	564	600	559	296	226	489	398
BnaA01T0075200WE	BnaA01G0075200WE	westar	GO:0005975	putative glucose-6-phosphate 1-epimerase; K01792 glucose-6-phosphate 1-epimerase [EC:5.1.3.15] (A)	Putative glucose-6-phosphate 1-epimerase OS=Cenchrus ciliaris PE=2 SV=1	Aldose 1-epimerase	PREDICTED: putative glucose-6-phosphate 1-epimerase [Brassica rapa]	519	597	486	935	572	1026	934	1068	275	313
BnaA01T0075300WE	BnaA01G0075300WE	westar	GO:0005975	putative glucose-6-phosphate 1-epimerase; K01792 glucose-6-phosphate 1-epimerase [EC:5.1.3.15] (A)	Putative glucose-6-phosphate 1-epimerase OS=Cenchrus ciliaris PE=2 SV=1	Aldose 1-epimerase	PREDICTED: putative glucose-6-phosphate 1-epimerase [Brassica rapa]	8	3	3	8	3	5	5	4	3	3
BnaA01T0075400WE	BnaA01G0075400WE	westar	GO:0005506	lysyl-tRNA synthetase; K04567 lysyl-tRNA synthetase, class II [EC:6.1.1.6] (A)	NifU-like protein 3, chloroplastic OS=Arabidopsis thaliana GN=NIFU3 PE=2 SV=1	NifU-like domain	BnaA01g15100D [Brassica napus]	730	904	771	324	356	361	789	781	622	539
BnaA01T0075500WE	BnaA01G0075500WE	westar	GO:0005543	putative clathrin assembly protein At4g25940; K20044 phosphatidylinositol-binding clathrin assembly protein (A)	Putative clathrin assembly protein At4g25940 OS=Arabidopsis thaliana GN=At4g25940 PE=2 SV=1	ANTH domain	BnaA01g15110D [Brassica napus]	50	18	48	62	18	108	53	55	22	17
BnaA01T0075600WE	BnaA01G0075600WE	westar	GO:0015992	V-type proton ATPase subunit G3; K02152 V-type H+-transporting ATPase subunit G (A)	V-type proton ATPase subunit G3 OS=Arabidopsis thaliana GN=VHA-G3 PE=3 SV=1	Vacuolar (H+)-ATPase G subunit	BnaA01g15120D [Brassica napus]	4	8	5	5	8	3	8	6	9	11
BnaA01T0075700WE	BnaA01G0075700WE	westar	GO:0000166	ABC transporter B family member 2; K05658 ATP-binding cassette, subfamily B (MDR/TAP), member 1 [EC:3.6.3.44] (A)	ABC transporter B family member 2 OS=Arabidopsis thaliana GN=ABCB2 PE=1 SV=3	ABC transporter	BnaA01g15130D [Brassica napus]	783	1057	657	285	695	179	885	699	619	431
BnaA01T0075800WE	BnaA01G0075800WE	westar	GO:0004609	phosphatidylserine decarboxylase proenzyme 3; K01613 phosphatidylserine decarboxylase [EC:4.1.1.65] (A)	Phosphatidylserine decarboxylase proenzyme 3 OS=Arabidopsis thaliana GN=PSD3 PE=1 SV=1	EF-hand domain pair	BnaA01g15140D [Brassica napus]	672	761	578	935	834	690	445	418	615	368
BnaA01T0075900WE	BnaA01G0075900WE	westar	GO:0004601	peroxidase 43; K00430 peroxidase [EC:1.11.1.7] (A)	Peroxidase 43 OS=Arabidopsis thaliana GN=PER43 PE=3 SV=2	Peroxidase	BnaA01g15150D [Brassica napus]	0	0	0	2	16	3	1	0	12	7
BnaA01T0076000WE	BnaA01G0076000WE	westar	GO:0005515	two-component response regulator-like APRR9; K12130 pseudo-response regulator 5 (A)	Protein CHLOROPLAST IMPORT APPARATUS 2 OS=Arabidopsis thaliana GN=CIA2 PE=2 SV=1	CCT motif	BnaA01g15160D [Brassica napus]	46	43	32	275	711	233	30	2	30	22
BnaA01T0076100WE	BnaA01G0076100WE	westar	GO:0003723	hypothetical protein; K13162 poly(rC)-binding protein 2/3/4 (A)	RNA-binding KH domain-containing protein PEPPER OS=Arabidopsis thaliana GN=PEP PE=2 SV=1	KH domain	BnaA01g15170D [Brassica napus]	0	0	0	0	0	0	0	0	0	0
BnaA01T0076200WE	BnaA01G0076200WE	westar	GO:0004601	peroxidase 44; K00430 peroxidase [EC:1.11.1.7] (A)	Peroxidase 44 OS=Arabidopsis thaliana GN=PER44 PE=2 SV=1	Peroxidase	PREDICTED: peroxidase 44 [Brassica rapa]	0	0	0	0	0	0	0	0	0	3
BnaA01T0076300WE	BnaA01G0076300WE	westar	GO:0005515	GH17496 gene product from transcript GH17496-RA; K19613 leucine-rich repeat protein SHOC2 (A)	Plant intracellular Ras-group-related LRR protein 8 OS=Arabidopsis thaliana GN=PIRL8 PE=2 SV=1	-	BnaC01g18010D [Brassica napus]	0	0	5	2	3	3	0	0	2	0
BnaA01T0076400WE	BnaA01G0076400WE	westar	GO:0003824	protein phosphatase 2C 56-like; K14497 protein phosphatase 2C [EC:3.1.3.16] (A)	Protein phosphatase 2C 56 OS=Arabidopsis thaliana GN=ABI1 PE=1 SV=2	Protein phosphatase 2C	BnaA01g15250D [Brassica napus]	2654	2400	2922	11276	9448	11524	2892	1940	4705	4610
BnaA01T0076400WE.1	BnaA01G0076400WE.1	NA	NA	NA	NA	NA	NA	27	44	32	239	226	270	35	14	101	46
BnaA01T0076500WE	BnaA01G0076500WE	westar	GO:0000166	disease resistance protein RPS2; K13459 disease resistance protein RPS2 (A)	Disease resistance protein RPS2 OS=Arabidopsis thaliana GN=RPS2 PE=1 SV=1	Leucine rich repeat	PREDICTED: disease resistance protein RPS2 [Brassica rapa]	7	14	17	30	30	62	21	14	8	4
BnaA01T0076600WE	BnaA01G0076600WE	westar	GO:0004379	glycylpeptide N-tetradecanoyltransferase 1-like; K00671 glycylpeptide N-tetradecanoyltransferase [EC:2.3.1.97] (A)	Glycylpeptide N-tetradecanoyltransferase 1 OS=Arabidopsis thaliana GN=NMT1 PE=1 SV=2	Myristoyl-CoA:protein N-myristoyltransferase, N-terminal domain	PREDICTED: glycylpeptide N-tetradecanoyltransferase 1-like [Brassica rapa]	185	139	196	192	162	180	109	80	175	112
BnaA01T0076700WE	BnaA01G0076700WE	westar	GO:0004672	casein kinase I isoform delta-like; K02218 casein kinase 1 [EC:2.7.11.1] (A)	Casein kinase I isoform delta-like OS=Arabidopsis thaliana GN=At4g26100 PE=2 SV=2	Protein kinase domain	PREDICTED: casein kinase I isoform delta-like [Brassica rapa]	292	252	275	271	291	361	225	135	249	234
BnaA01T0076700WE.1	BnaA01G0076700WE.1	NA	NA	NA	NA	NA	NA	0	0	0	0	0	0	0	64	0	0
BnaA01T0076800WE	BnaA01G0076800WE	westar	GO:0005515	regulatory protein NPR1-like; K14508 regulatory protein NPR1 (A)	Regulatory protein NPR1 OS=Arabidopsis thaliana GN=NPR1 PE=1 SV=1	BTB/POZ domain	putative NPR1 transcriptional factor [Brassica juncea]	267	245	282	261	217	278	248	231	260	222
BnaA01T0076900WE	BnaA01G0076900WE	westar	GO:0005634	nucleosome assembly protein 1;1-like; K11279 nucleosome assembly protein 1-like 1 (A)	Nucleosome assembly protein 1;1 OS=Arabidopsis thaliana GN=NAP1;1 PE=1 SV=1	Nucleosome assembly protein (NAP)	BnaA01g15300D [Brassica napus]	94	124	171	263	167	338	103	81	183	148
BnaA01T0077000WE	BnaA01G0077000WE	westar	GO:0005515	regulatory protein NPR2; K14508 regulatory protein NPR1 (A)	Regulatory protein NPR2 OS=Arabidopsis thaliana GN=NPR2 PE=3 SV=1	Domain of unknown function (DUF3420)	PREDICTED: regulatory protein NPR2 [Brassica rapa]	44	31	84	323	144	248	41	12	148	111
BnaA01T0077100WE	BnaA01G0077100WE	westar	--	--	--	Domain of unknown function (DUF4408)	BnaA01g15320D [Brassica napus]	378	398	422	657	505	466	427	323	529	469
BnaA01T0077200WE	BnaA01G0077200WE	westar	GO:0004553	beta-galactosidase 12; K12309 beta-galactosidase [EC:3.2.1.23] (A)	Beta-galactosidase 12 OS=Arabidopsis thaliana GN=BGAL12 PE=2 SV=1	Glycosyl hydrolases family 2, sugar binding domain	PREDICTED: beta-galactosidase 12 isoform X1 [Brassica rapa]	13	14	19	54	44	22	30	23	22	18
BnaA01T0077300WE	BnaA01G0077300WE	westar	GO:0003700	GATA transcription factor 8-like; K17894 GATA-binding protein 2 (A)	Putative GATA transcription factor 22 OS=Arabidopsis thaliana GN=GATA22 PE=3 SV=1	GATA zinc finger	PREDICTED: putative GATA transcription factor 22 [Brassica rapa]	24	10	27	72	56	51	27	52	33	35
BnaA01T0077400WE	BnaA01G0077400WE	westar	GO:0006662	hypothetical protein; K03671 thioredoxin 1 (A)	Thioredoxin-like 2-1, chloroplastic OS=Arabidopsis thaliana GN=At4g26160 PE=2 SV=2	Thioredoxin	PREDICTED: thioredoxin-like 2-1, chloroplastic [Brassica rapa]	48	57	46	114	103	103	37	19	71	39
BnaA01T0077500WE	BnaA01G0077500WE	westar	--	--	--	--	effector of transcription [Brassica napus]	3	0	0	0	0	0	0	0	0	2
BnaA01T0077600WE	BnaA01G0077600WE	westar	--	--	PRA1 family protein B1 OS=Arabidopsis thaliana GN=PRA1B1 PE=1 SV=1	--	BnaA01g12860D [Brassica napus]	0	0	0	0	0	0	0	0	0	0
BnaA01T0077700WE	BnaA01G0077700WE	westar	GO:0005743	mitochondrial substrate carrier family protein P; K15084 solute carrier family 25 (mitochondrial carrier protein), member 16 (A)	Graves disease carrier protein OS=Homo sapiens GN=SLC25A16 PE=1 SV=3	Mitochondrial carrier protein	PREDICTED: mitochondrial substrate carrier family protein P [Brassica rapa]	66	43	58	167	122	163	55	28	70	48
BnaA01T0077800WE	BnaA01G0077800WE	westar	GO:0009058	1-aminocyclopropane-1-carboxylate synthase 7; K01762 1-aminocyclopropane-1-carboxylate synthase [EC:4.4.1.14] (A)	1-aminocyclopropane-1-carboxylate synthase 7 OS=Arabidopsis thaliana GN=ACS7 PE=1 SV=1	Aminotransferase class I and II	PREDICTED: 1-aminocyclopropane-1-carboxylate synthase 7 [Brassica rapa]	0	0	0	0	0	0	0	0	0	0
BnaA01T0077900WE	BnaA01G0077900WE	westar	GO:0003735	60S ribosomal protein L31-3-like; K02910 large subunit ribosomal protein L31e (A)	60S ribosomal protein L31-3 OS=Arabidopsis thaliana GN=RPL31C PE=2 SV=2	Ribosomal protein L31e	BnaA01g15390D [Brassica napus]	417	595	428	469	393	474	293	263	425	348
BnaA01T0078000WE	BnaA01G0078000WE	westar	GO:0008171	probable caffeoyl-CoA O-methyltransferase At4g26220; K00588 caffeoyl-CoA O-methyltransferase [EC:2.1.1.104] (A)	Probable caffeoyl-CoA O-methyltransferase At4g26220 OS=Arabidopsis thaliana GN=At4g26220 PE=2 SV=1	O-methyltransferase	PREDICTED: probable caffeoyl-CoA O-methyltransferase At4g26220 isoform X1 [Brassica rapa]	0	0	0	0	0	0	0	0	0	0
BnaA01T0078100WE	BnaA01G0078100WE	westar	GO:0000276	probable caffeoyl-CoA O-methyltransferase At4g26220; K00588 caffeoyl-CoA O-methyltransferase [EC:2.1.1.104] (A)	Probable caffeoyl-CoA O-methyltransferase At4g26220 OS=Arabidopsis thaliana GN=At4g26220 PE=2 SV=1	Mitochondrial ATP synthase g subunit	BnaA01g15410D [Brassica napus]	54	56	63	57	48	62	38	53	46	29
BnaA01T0078200WE	BnaA01G0078200WE	westar	GO:0003872	ATP-dependent 6-phosphofructokinase 3; K00850 6-phosphofructokinase 1 [EC:2.7.1.11] (A)	ATP-dependent 6-phosphofructokinase 3 OS=Arabidopsis thaliana GN=PFK3 PE=1 SV=1	Phosphofructokinase	PREDICTED: ATP-dependent 6-phosphofructokinase 3 [Brassica rapa]	4	1	0	5	0	0	0	0	0	0
BnaA01T0078300WE	BnaA01G0078300WE	westar	GO:0008146	cytosolic sulfotransferase 1-like; K01016 estrone sulfotransferase [EC:2.8.2.4] (A)	Cytosolic sulfotransferase 3 OS=Arabidopsis thaliana GN=SOT3 PE=3 SV=1	Sulfotransferase domain	PREDICTED: cytosolic sulfotransferase 3 [Brassica rapa]	0	0	0	0	0	0	0	0	0	0
BnaA01T0078400WE	BnaA01G0078400WE	westar	--	--	--	--	PREDICTED: uncharacterized protein LOC103866046 [Brassica rapa]	34	41	26	26	43	30	28	18	42	36
BnaA01T0078500WE	BnaA01G0078500WE	westar	GO:0000166	arginine--tRNA ligase, cytoplasmic-like; K01887 arginyl-tRNA synthetase [EC:6.1.1.19] (A)	Arginine--tRNA ligase, chloroplastic/mitochondrial OS=Arabidopsis thaliana GN=EMB1027 PE=3 SV=1	Arginyl tRNA synthetase N terminal domain	PREDICTED: arginine--tRNA ligase, cytoplasmic-like isoform X1 [Brassica rapa]	198	268	230	309	267	347	190	92	269	143
BnaA01T0078600WE	BnaA01G0078600WE	westar	--	--	Arabinogalactan peptide 13 OS=Arabidopsis thaliana GN=AGP13 PE=1 SV=1	--	PREDICTED: arabinogalactan peptide 13 [Brassica rapa]	0	0	0	0	0	0	0	0	0	0
BnaA01T0078700WE	BnaA01G0078700WE	westar	--	--	--	--	PREDICTED: uncharacterized protein LOC103866066 [Brassica rapa]	2	0	0	7	0	7	1	0	5	2
BnaA01T0078800WE	BnaA01G0078800WE	westar	GO:0005524	ATPase ASNA1 homolog; K01551 arsenite-transporting ATPase [EC:3.6.3.16] (A)	ATPase ASNA1 homolog OS=Brugia malayi GN=Bm1_42140 PE=3 SV=1	Anion-transporting ATPase	BnaC04g30920D [Brassica napus]	20	22	10	14	1	25	9	4	18	1
BnaA01T0078900WE	BnaA01G0078900WE	westar	GO:0005515	putative pirin-like protein At3g59260; K06911 uncharacterized protein (A)	F-box/FBD/LRR-repeat protein At4g26340 OS=Arabidopsis thaliana GN=At4g26340 PE=2 SV=1	F-box domain	PREDICTED: F-box/FBD/LRR-repeat protein At4g26340-like [Brassica rapa]	19	13	15	23	13	17	14	10	13	19
BnaA01T0079000WE	BnaA01G0079000WE	westar	GO:0003723	--	N utilization substance protein B homolog OS=Synechococcus sp. (strain ATCC 27264 / PCC 7002 / PR-6) GN=nusB PE=3 SV=1	NusB family	PREDICTED: uncharacterized protein LOC103866087 [Brassica rapa]	336	385	326	317	296	232	270	230	334	291
BnaA01T0079100WE	BnaA01G0079100WE	westar	GO:0005515	E3 ubiquitin-protein ligase RNF126-like; K11982 E3 ubiquitin-protein ligase RNF115/126 [EC:2.3.2.27] (A)	E3 ubiquitin-protein ligase RING1-like OS=Arabidopsis thaliana GN=At3g19950 PE=1 SV=1	zinc-ribbon	PREDICTED: E3 ubiquitin-protein ligase RNF126-like [Brassica rapa]	89	135	126	499	304	418	110	69	200	125
BnaA01T0079200WE	BnaA01G0079200WE	westar	GO:0008168	gibberellic acid methyltransferase 1; K18885 gibberellin A9 O-methyltransferase [EC:2.1.1.275] (A)	Gibberellic acid methyltransferase 1 OS=Arabidopsis thaliana GN=GAMT1 PE=1 SV=1	SAM dependent carboxyl methyltransferase	PREDICTED: gibberellic acid methyltransferase 1 isoform X1 [Brassica rapa]	0	3	1	0	1	0	1	1	0	1
BnaA01T0079300WE	BnaA01G0079300WE	westar	GO:0005515	COP9 signalosome complex subunit 6b; K12179 COP9 signalosome complex subunit 6 (A)	COP9 signalosome complex subunit 6b OS=Arabidopsis thaliana GN=CSN6B PE=1 SV=2	Maintenance of mitochondrial structure and function	PREDICTED: COP9 signalosome complex subunit 6b [Brassica rapa]	71	81	56	149	95	125	56	54	94	51
BnaA01T0079400WE	BnaA01G0079400WE	westar	GO:0003700	probable WRKY transcription factor 34; K18835 WRKY transcription factor 2 (A)	Probable WRKY transcription factor 34 OS=Arabidopsis thaliana GN=WRKY34 PE=2 SV=1	WRKY DNA -binding domain	PREDICTED: probable WRKY transcription factor 34 [Brassica rapa]	0	0	0	0	0	0	0	0	0	0
BnaA01T0079500WE	BnaA01G0079500WE	westar	--	--	WPP domain-interacting protein 1 OS=Arabidopsis thaliana GN=WIP1 PE=1 SV=1	--	BnaA01g15600D [Brassica napus]	328	291	432	376	353	564	368	269	323	262
BnaA01T0079600WE	BnaA01G0079600WE	westar	GO:0005509	probable calcium-binding protein CML21; K13448 calcium-binding protein CML (A)	Probable calcium-binding protein CML21 OS=Arabidopsis thaliana GN=CML21 PE=2 SV=1	EF-hand domain pair	PREDICTED: probable calcium-binding protein CML21 [Brassica rapa]	31	32	34	15	10	3	19	34	3	4
BnaA01T0079700WE	BnaA01G0079700WE	westar	GO:0003723	KH domain-containing protein At4g26480-like; K14945 protein quaking (A)	KH domain-containing protein At4g26480 OS=Arabidopsis thaliana GN=At4g26480 PE=2 SV=1	--	BnaAnng22840D [Brassica napus]	286	301	301	426	364	282	391	320	477	403
BnaA01T0079800WE	BnaA01G0079800WE	westar	--	uncharacterized protein At4g26485; K19307 25S rRNA (uracil2634-N3)-methyltransferase [EC:2.1.1.313] (A)	Uncharacterized protein At4g26485 OS=Arabidopsis thaliana GN=At4g26485 PE=4 SV=1	Domain of unknown function (DUF2431)	BnaA01g35280D [Brassica napus]	3	0	5	7	6	9	1	0	1	2
BnaA01T0079900WE	BnaA01G0079900WE	westar	--	protein BOLA1, chloroplastic-like; K05527 BolA protein (A)	SufE-like protein 1, chloroplastic/mitochondrial OS=Arabidopsis thaliana GN=SUFE1 PE=1 SV=2	BolA-like protein	PREDICTED: sufE-like protein, chloroplastic [Brassica rapa]	565	661	537	411	513	476	389	395	532	374
BnaA01T0080000WE	BnaA01G0080000WE	westar	GO:0004849	uridine kinase-like protein 4; K00876 uridine kinase [EC:2.7.1.48] (A)	Uridine kinase-like protein 4 OS=Arabidopsis thaliana GN=UKL4 PE=2 SV=2	Phosphoribulokinase / Uridine kinase family	BnaA01g15630D [Brassica napus]	627	651	775	617	470	389	457	314	580	450
BnaA01T0080100WE	BnaA01G0080100WE	westar	GO:0004332	fructose-bisphosphate aldolase, cytoplasmic isozyme; K01623 fructose-bisphosphate aldolase, class I [EC:4.1.2.13] (A)	Fructose-bisphosphate aldolase, cytoplasmic isozyme OS=Arabidopsis thaliana GN=At4g26520 PE=2 SV=2	Fructose-bisphosphate aldolase class-I	PREDICTED: fructose-bisphosphate aldolase, cytoplasmic isozyme [Brassica rapa]	18873	22541	20550	2652	3946	2432	11910	11232	5052	7860
BnaA01T0080200WE	BnaA01G0080200WE	westar	GO:0004672	LRR receptor-like kinase family protein; K17422 large subunit ribosomal protein L41 (A)	Probable LRR receptor-like serine/threonine-protein kinase At4g26540 OS=Arabidopsis thaliana GN=At4g26540 PE=2 SV=1	-	PREDICTED: probable LRR receptor-like serine/threonine-protein kinase At4g26540 [Brassica rapa]	575	624	631	102	208	158	639	559	482	449
BnaA01T0080300WE	BnaA01G0080300WE	westar	GO:0006810	--	Protein transport protein SFT2 OS=Saccharomyces cerevisiae (strain ATCC 204508 / S288c) GN=SFT2 PE=1 SV=1	Got1/Sft2-like family	PREDICTED: protein transport protein sft2 [Brassica rapa]	58	39	48	92	109	103	42	33	81	44
BnaA01T0080400WE	BnaA01G0080400WE	westar	GO:0005509	calcineurin B-like protein 3; K06268 serine/threonine-protein phosphatase 2B regulatory subunit (A)	Calcineurin B-like protein 3 OS=Arabidopsis thaliana GN=CBL3 PE=1 SV=2	EF-hand domain pair	BnaA01g15680D [Brassica napus]	1	0	0	0	0	0	0	0	0	0
BnaA01T0080500WE	BnaA01G0080500WE	westar	GO:0005509	calcineurin B-like protein 3; K06268 serine/threonine-protein phosphatase 2B regulatory subunit (A)	Calcineurin B-like protein 3 OS=Arabidopsis thaliana GN=CBL3 PE=1 SV=2	EF-hand domain pair	PREDICTED: calcineurin B-like protein 3 [Brassica rapa]	696	685	628	454	535	567	399	341	391	345
BnaA01T0080600WE	BnaA01G0080600WE	westar	GO:0005515	cleavage and polyadenylation specificity factor subunit 3-II-like; K13148 integrator complex subunit 11 [EC:3.1.27.-] (A)	E3 ubiquitin-protein ligase At4g11680 OS=Arabidopsis thaliana GN=At4g11680 PE=2 SV=1	Ring finger domain	BnaA01g15700D [Brassica napus]	7	6	4	4	9	4	3	0	47	22
BnaA01T0080700WE	BnaA01G0080700WE	westar	GO:0055085	--	Oligopeptide transporter 5 OS=Arabidopsis thaliana GN=OPT5 PE=2 SV=1	OPT oligopeptide transporter protein	BnaA01g15710D [Brassica napus]	0	0	0	0	0	0	0	0	0	0
BnaA01T0080800WE	BnaA01G0080800WE	westar	GO:0008168	25S rRNA (cytosine-C(5))-methyltransferase nop2-like; K14835 ribosomal RNA methyltransferase Nop2 [EC:2.1.1.-] (A)	Probable 28S rRNA (cytosine(4447)-C(5))-methyltransferase OS=Homo sapiens GN=NOP2 PE=1 SV=2	16S rRNA methyltransferase RsmB/F	BnaA01g15720D [Brassica napus]	38	21	36	29	24	23	14	19	36	37
BnaA01T0080900WE	BnaA01G0080900WE	westar	GO:0004672	serine/threonine-protein kinase D6PKL2; K08286 protein-serine/threonine kinase [EC:2.7.11.-] (A)	Serine/threonine-protein kinase D6PKL1 OS=Arabidopsis thaliana GN=D6PKL1 PE=1 SV=1	Protein kinase domain	BnaA01g15730D [Brassica napus]	176	133	184	107	130	103	114	67	85	74
BnaA01T0081000WE	BnaA01G0081000WE	westar	--	hypothetical protein; K01869 leucyl-tRNA synthetase [EC:6.1.1.4] (A)	Altered inheritance of mitochondria protein 32 OS=Debaryomyces hansenii (strain ATCC 36239 / CBS 767 / JCM 1990 / NBRC 0083 / IGC 2968) GN=AIM32 PE=3 SV=2	Sucrase/ferredoxin-like	BnaA01g15740D [Brassica napus]	79	110	109	186	122	132	112	60	161	99
BnaA01T0081100WE	BnaA01G0081100WE	westar	--	myb-like protein X; K17046 protein DEK (A)	Protein DEK OS=Rattus norvegicus GN=Dek PE=2 SV=1	DEK C terminal domain	PREDICTED: glutamic acid-rich protein [Brassica rapa]	1108	990	1081	1409	1457	1402	907	694	1636	1104
BnaA01T0081200WE	BnaA01G0081200WE	westar	GO:0003700	probable WRKY transcription factor 25; K13424 WRKY transcription factor 33 (A)	Probable WRKY transcription factor 20 OS=Arabidopsis thaliana GN=WRKY20 PE=2 SV=1	WRKY DNA -binding domain	BnaA01g15760D [Brassica napus]	158	164	138	153	165	161	141	149	159	138
BnaA01T0081300WE	BnaA01G0081300WE	westar	GO:0003676	heterogeneous nuclear ribonucleoprotein 1-like; K14411 RNA-binding protein Musashi (A)	Heterogeneous nuclear ribonucleoprotein 1 OS=Arabidopsis thaliana GN=RNP1 PE=1 SV=1	RNA recognition motif. (a.k.a. RRM, RBD, or RNP domain)	BnaA01g15770D [Brassica napus]	8	15	13	6	9	3	9	10	3	6
BnaA01T0081400WE	BnaA01G0081400WE	westar	--	mitochondrial import inner membrane translocase subunit TIM22-2-like; K17790 mitochondrial import inner membrane translocase subunit TIM22 (A)	Mitochondrial import inner membrane translocase subunit TIM22-2 OS=Arabidopsis thaliana GN=TIM22-2 PE=1 SV=1	Tim17/Tim22/Tim23/Pmp24 family	BnaA01g15780D [Brassica napus]	641	807	630	496	462	506	388	247	354	318
BnaA01T0081500WE	BnaA01G0081500WE	westar	--	--	--	--	BnaA01g15790D [Brassica napus]	11	7	4	2	0	8	0	5	3	2
BnaA01T0081600WE	BnaA01G0081600WE	westar	--	putative pentatricopeptide repeat-containing protein At2g02150; K17710 pentatricopeptide repeat domain-containing protein 1 (A)	Pentatricopeptide repeat-containing protein At4g26680, mitochondrial OS=Arabidopsis thaliana GN=At4g26680 PE=2 SV=1	Pentatricopeptide repeat domain	PREDICTED: pentatricopeptide repeat-containing protein At4g26680, mitochondrial [Brassica rapa]	5	4	3	3	4	4	1	2	1	3
BnaA01T0081700WE	BnaA01G0081700WE	westar	GO:0006071	POPTRDRAFT_753230; glycerophosphoryl diester phosphodiesterase family protein; K01126 glycerophosphoryl diester phosphodiesterase [EC:3.1.4.46] (A)	Glycerophosphodiester phosphodiesterase GDPDL3 OS=Arabidopsis thaliana GN=GDPDL3 PE=1 SV=3	Glycerophosphoryl diester phosphodiesterase family	BnaA01g15810D [Brassica napus]	56	96	56	17	13	29	139	126	49	56
BnaA01T0081800WE	BnaA01G0081800WE	westar	GO:0005515	fimbrin-1; K17275 plastin-1 (A)	Fimbrin-1 OS=Arabidopsis thaliana GN=FIM1 PE=1 SV=2	Calponin homology (CH) domain	PREDICTED: fimbrin-1 [Brassica rapa]	235	282	256	383	866	649	332	232	413	297
BnaA01T0081900WE	BnaA01G0081900WE	westar	GO:0003677	DNA topoisomerase 1; K03163 DNA topoisomerase I [EC:5.99.1.2] (A)	DNA topoisomerase 1 OS=Arabidopsis thaliana GN=TOP1 PE=1 SV=1	C-terminal topoisomerase domain	PREDICTED: DNA topoisomerase 1 [Brassica rapa]	0	0	2	1	2	1	0	0	0	0
BnaA01T0082000WE	BnaA01G0082000WE	westar	GO:0016787	serine/threonine-protein phosphatase PP-X isozyme 1-like; K15423 serine/threonine-protein phosphatase 4 catalytic subunit [EC:3.1.3.16] (A)	Serine/threonine-protein phosphatase PP-X isozyme 1 OS=Arabidopsis thaliana GN=PPX1 PE=2 SV=1	Calcineurin-like phosphoesterase	PREDICTED: serine/threonine-protein phosphatase PP-X isozyme 1 [Brassica rapa]	85	70	82	58	67	57	77	86	91	99
BnaA01T0082100WE	BnaA01G0082100WE	westar	--	peroxygenase 1; K17991 peroxygenase [EC:1.11.2.3] (A)	Peroxygenase 1 OS=Arabidopsis thaliana GN=PXG1 PE=1 SV=1	Caleosin related protein	PREDICTED: peroxygenase 1 [Brassica rapa]	0	0	0	0	0	0	0	0	0	0
BnaA01T0082200WE	BnaA01G0082200WE	westar	--	vacuolar protein sorting-associated protein VTA1 homolog; K12199 vacuolar protein sorting-associated protein VTA1 (A)	Protein HOMOLOG OF MAMMALIAN LYST-INTERACTING PROTEIN 5 OS=Arabidopsis thaliana GN=LIP5 PE=1 SV=1	Vta1 like	PREDICTED: vacuolar protein sorting-associated protein VTA1 homolog [Brassica rapa]	64	59	98	155	183	177	77	67	111	130
BnaA01T0082300WE	BnaA01G0082300WE	westar	GO:0000226	65-kDa microtubule-associated protein 2-like; K16732 protein regulator of cytokinesis 1 (A)	65-kDa microtubule-associated protein 2 OS=Arabidopsis thaliana GN=MAP65-2 PE=1 SV=1	Microtubule associated protein (MAP65/ASE1 family)	BnaA01g15880D [Brassica napus]	10	26	16	1	1	6	9	14	9	6
BnaA01T0082400WE	BnaA01G0082400WE	westar	GO:0003723	40S ribosomal protein S3-2-like; K02985 small subunit ribosomal protein S3e (A)	40S ribosomal protein S3-3 OS=Arabidopsis thaliana GN=RPS3C PE=1 SV=1	KH domain	PREDICTED: 40S ribosomal protein S3-1-like [Camelina sativa]	0	0	0	1	0	0	0	0	0	0
BnaA01T0082500WE	BnaA01G0082500WE	westar	GO:0016020	phosphatidate cytidylyltransferase; K00981 phosphatidate cytidylyltransferase [EC:2.7.7.41] (A)	Phosphatidate cytidylyltransferase 3 OS=Arabidopsis thaliana GN=CDS3 PE=1 SV=1	Cytidylyltransferase family	PREDICTED: phosphatidate cytidylyltransferase [Brassica rapa]	1	0	4	0	1	1	2	3	3	1
BnaA01T0082600WE	BnaA01G0082600WE	westar	GO:0000774	protein GrpE-like; K03687 molecular chaperone GrpE (A)	Protein GrpE OS=Rhodopseudomonas palustris (strain TIE-1) GN=grpE PE=3 SV=1	GrpE	BnaA01g15900D [Brassica napus]	87	100	136	90	79	74	129	137	146	99
BnaA01T0082700WE	BnaA01G0082700WE	westar	GO:0006629	hypothetical protein; K00679 phospholipid:diacylglycerol acyltransferase [EC:2.3.1.158] (A)	GDSL esterase/lipase At4g26790 OS=Arabidopsis thaliana GN=At4g26790 PE=2 SV=1	GDSL-like Lipase/Acylhydrolase	BnaA01g15910D [Brassica napus]	152	244	173	12	80	9	174	176	30	31
BnaA01T0082800WE	BnaA01G0082800WE	westar	--	F1N19.15; K17964 leucine-rich PPR motif-containing protein, mitochondrial (A)	Pentatricopeptide repeat-containing protein At4g26800 OS=Arabidopsis thaliana GN=At4g26800 PE=2 SV=2	PPR repeat	BnaA01g15920D [Brassica napus]	15	11	16	1	5	4	6	11	25	16
BnaA01T0082900WE	BnaA01G0082900WE	westar	GO:0005515	upstream activation factor subunit spp27-like; K15223 upstream activation factor subunit UAF30 (A)	Upstream activation factor subunit UAF30 OS=Saccharomyces cerevisiae (strain ATCC 204508 / S288c) GN=UAF30 PE=1 SV=1	SWIB/MDM2 domain	PREDICTED: upstream activation factor subunit UAF30 [Brassica rapa]	12	17	12	8	13	13	7	3	9	3
BnaA01T0083000WE	BnaA01G0083000WE	westar	GO:0005515	small ubiquitin-related modifier 1-like; K12160 small ubiquitin-related modifier (A)	Small ubiquitin-related modifier 1 OS=Arabidopsis thaliana GN=SUMO1 PE=1 SV=2	Ubiquitin-2 like Rad60 SUMO-like	PREDICTED: small ubiquitin-related modifier 1-like [Brassica rapa]	1080	1205	1144	932	900	743	1232	1154	906	780
BnaA01T0083100WE	BnaA01G0083100WE	westar	--	VTC2; GDP-L-galactose phosphorylase 1; K14190 GDP-L-galactose phosphorylase [EC:2.7.7.69] (A)	GDP-L-galactose phosphorylase 1 OS=Arabidopsis thaliana GN=VTC2 PE=1 SV=1	--	PREDICTED: GDP-L-galactose phosphorylase 1 [Brassica rapa]	2545	2888	2947	1191	905	953	4086	4565	1963	2203
BnaA01T0083200WE	BnaA01G0083200WE	westar	--	proline synthase co-transcribed bacterial homolog protein; K06997 PLP dependent protein (A)	Proline synthase co-transcribed bacterial homolog protein OS=Bos taurus GN=PROSC PE=2 SV=1	Alanine racemase, N-terminal domain	BnaA01g15960D [Brassica napus]	342	466	314	354	259	359	448	578	247	248
BnaA01T0083300WE	BnaA01G0083300WE	westar	--	--	Stigma-specific STIG1-like protein 1 OS=Arabidopsis thaliana GN=At4g26880 PE=3 SV=1	Stigma-specific protein, Stig1	BnaA01g15970D [Brassica napus]	0	0	0	0	0	0	0	0	0	0
BnaA01T0083400WE	BnaA01G0083400WE	westar	GO:0004672	mitogen-activated protein kinase kinase kinase NPK1; K04421 mitogen-activated protein kinase kinase kinase 3 [EC:2.7.11.25] (A)	Mitogen-activated protein kinase kinase kinase 2 OS=Arabidopsis thaliana GN=ANP2 PE=2 SV=1	Protein kinase domain	BnaA01g15980D [Brassica napus]	0	4	2	2	5	3	4	5	0	0
BnaA01T0083500WE	BnaA01G0083500WE	westar	--	imidazole glycerol phosphate synthase hisHF, chloroplastic; K01663 glutamine amidotransferase / cyclase [EC:2.4.2.- 4.1.3.-] (A)	Imidazole glycerol phosphate synthase hisHF, chloroplastic OS=Arabidopsis thaliana GN=HISN4 PE=2 SV=1	--	PREDICTED: LOW QUALITY PROTEIN: imidazole glycerol phosphate synthase hisHF, chloroplastic [Brassica rapa]	11	18	7	7	4	2	8	3	9	3
BnaA01T0083600WE	BnaA01G0083600WE	westar	GO:0000105	imidazole glycerol phosphate synthase hisHF, chloroplastic; K01663 glutamine amidotransferase / cyclase [EC:2.4.2.- 4.1.3.-] (A)	Imidazole glycerol phosphate synthase hisHF, chloroplastic OS=Arabidopsis thaliana GN=HISN4 PE=2 SV=1	Histidine biosynthesis protein	BnaA01g16010D [Brassica napus]	56	76	58	14	28	11	67	37	35	33
BnaA01T0083700WE	BnaA01G0083700WE	westar	--	--	Probable beta-1,3-galactosyltransferase 4 OS=Arabidopsis thaliana GN=B3GALT4 PE=2 SV=1	Domain of unknown function (DUF4094)	BnaA01g16020D [Brassica napus]	18	8	12	4	11	12	14	11	17	13
BnaA01T0083800WE	BnaA01G0083800WE	westar	--	hypothetical protein; K17964 leucine-rich PPR motif-containing protein, mitochondrial (A)	Pentatricopeptide repeat-containing protein At5g62370 OS=Arabidopsis thaliana GN=At5g62370 PE=2 SV=1	Pentatricopeptide repeat domain	PREDICTED: pentatricopeptide repeat-containing protein At5g62370 [Brassica rapa]	29	31	29	36	49	44	33	26	59	23
BnaA01T0083900WE	BnaA01G0083900WE	westar	GO:0008137	mimitin, mitochondrial; K18160 NADH dehydrogenase [ubiquinone] 1 alpha subcomplex assembly factor 2 (A)	Mimitin, mitochondrial OS=Mus musculus GN=Ndufaf2 PE=2 SV=1	NADH ubiquinone oxidoreductase subunit NDUFA12	BnaA01g16040D [Brassica napus]	46	48	58	63	55	82	50	48	69	45
BnaA01T0084000WE	BnaA01G0084000WE	westar	--	--	Polyadenylate-binding protein-interacting protein 4 OS=Arabidopsis thaliana GN=CID4 PE=2 SV=1	Ataxin 2 SM domain	BnaA01g16050D [Brassica napus]	22	46	40	36	34	34	38	26	36	15
BnaA01T0084100WE	BnaA01G0084100WE	westar	GO:0003676	polyadenylate-binding protein RBP45-like; K03231 elongation factor 1-alpha (A)	Polyadenylate-binding protein RBP45C OS=Arabidopsis thaliana GN=RBP45C PE=2 SV=1	RNA recognition motif. (a.k.a. RRM, RBD, or RNP domain)	BnaC01g19150D [Brassica napus]	176	137	184	218	184	192	172	122	137	143
BnaA01T0084200WE	BnaA01G0084200WE	westar	--	uncharacterized LOC106444870; K14861 nucleolar pre-ribosomal-associated protein 1 (A)	Nucleolar pre-ribosomal-associated protein 1 OS=Homo sapiens GN=URB1 PE=1 SV=4	Ribosome 60S biogenesis N-terminal	PREDICTED: uncharacterized protein LOC103866760 isoform X1 [Brassica rapa]	92	55	89	29	34	46	53	55	122	123
BnaA01T0084300WE	BnaA01G0084300WE	westar	--	uncharacterized LOC101495828; K08472 mlo protein (A)	--	--	PREDICTED: LOW QUALITY PROTEIN: uncharacterized protein LOC103866775 [Brassica rapa]	207	197	243	1515	1257	1319	322	216	551	432
BnaA01T0084400WE	BnaA01G0084400WE	westar	--	fatty acid desaturase 4, chloroplastic-like; K10704 ubiquitin-conjugating enzyme E2 variant (A)	Fatty acid desaturase 4, chloroplastic OS=Arabidopsis thaliana GN=FAD4 PE=2 SV=1	B domain of TMEM189, localisation domain	PREDICTED: fatty acid desaturase 4, chloroplastic-like isoform X1 [Brassica rapa]	213	232	200	84	69	76	181	290	116	77
BnaA01T0084500WE	BnaA01G0084500WE	westar	--	vacuolar protein sorting-associated protein 22 homolog 1; K12188 ESCRT-II complex subunit VPS22 (A)	Vacuolar protein sorting-associated protein 22 homolog 1 OS=Arabidopsis thaliana GN=VP22-1 PE=2 SV=2	EAP30/Vps36 family	BnaA01g16100D [Brassica napus]	179	172	163	216	240	268	133	133	190	142
BnaA01T0084600WE	BnaA01G0084600WE	westar	--	--	Microtubule-associated protein TORTIFOLIA1 OS=Arabidopsis thaliana GN=TOR1 PE=1 SV=2	--	PREDICTED: microtubule-associated protein TORTIFOLIA1 [Brassica rapa]	137	149	136	91	93	83	136	87	141	114
BnaA01T0084700WE	BnaA01G0084700WE	westar	GO:0004834	tryptophan synthase beta chain 2, chloroplastic; K01696 tryptophan synthase beta chain [EC:4.2.1.20] (A)	Tryptophan synthase beta chain 2, chloroplastic OS=Arabidopsis thaliana GN=TSB2 PE=2 SV=2	--	BnaA01g16120D [Brassica napus]	0	0	0	0	0	0	0	0	0	0
BnaA01T0084800WE	BnaA01G0084800WE	westar	GO:0003735	60S ribosomal protein L14-2; K02875 large subunit ribosomal protein L14e (A)	60S ribosomal protein L14-2 OS=Arabidopsis thaliana GN=RPL14B PE=2 SV=1	Ribosomal protein L14	BnaC08g12410D [Brassica napus]	1038	1296	930	656	753	1007	704	687	828	720
BnaA01T0084900WE	BnaA01G0084900WE	westar	GO:0005097	uncharacterized LOC100831005; K12840 splicing factor 45 (A)	GTPase-activating protein GYP7 OS=Candida glabrata (strain ATCC 2001 / CBS 138 / JCM 3761 / NBRC 0622 / NRRL Y-65) GN=GYP7 PE=3 SV=1	Rab-GTPase-TBC domain	BnaA01g16140D [Brassica napus]	229	234	194	576	400	468	210	178	160	96
BnaA01T0085000WE	BnaA01G0085000WE	westar	GO:0010215	preprotein translocase subunit SECY, chloroplastic-like; K10956 protein transport protein SEC61 subunit alpha (A)	COBRA-like protein 11 OS=Arabidopsis thaliana GN=COBL11 PE=2 SV=2	COBRA-like protein	PREDICTED: COBRA-like protein 11 [Brassica rapa]	6	5	9	0	1	0	5	0	0	0
BnaA01T0085100WE	BnaA01G0085100WE	westar	--	hypothetical protein; K15437 aminoacyl tRNA synthase complex-interacting multifunctional protein 1 (A)	DDRGK domain-containing protein 1 OS=Arabidopsis thaliana GN=At4g27120 PE=2 SV=1	DDRGK domain	PREDICTED: DDRGK domain-containing protein 1 isoform X1 [Brassica rapa]	32	18	21	26	50	29	19	9	45	31
BnaA01T0085200WE	BnaA01G0085200WE	westar	GO:0003743	protein translation factor SUI1 homolog 1; K03113 translation initiation factor 1 (A)	Protein translation factor SUI1 homolog 1 OS=Arabidopsis thaliana GN=At4g27130 PE=1 SV=2	Translation initiation factor SUI1	BnaA03g48450D [Brassica napus]	429	464	538	655	615	832	453	369	515	453
BnaA01T0085300WE	BnaA01G0085300WE	westar	GO:0045735	--	Napin OS=Brassica napus GN=NAP1 PE=2 SV=1	Protease inhibitor/seed storage/LTP family	PREDICTED: napin [Brassica rapa]	0	0	0	0	0	0	0	0	0	0
BnaA01T0085400WE	BnaA01G0085400WE	westar	GO:0045735	--	Napin OS=Brassica napus GN=NAP1 PE=2 SV=1	Protease inhibitor/seed storage/LTP family	BnaA01g16200D [Brassica napus]	0	0	0	0	0	0	0	0	0	0
BnaA01T0085500WE	BnaA01G0085500WE	westar	GO:0045735	--	Napin OS=Brassica napus GN=NAP1 PE=2 SV=1	Protease inhibitor/seed storage/LTP family	PREDICTED: napin-like [Brassica rapa]	0	0	0	0	0	0	0	0	0	0
BnaA01T0085600WE	BnaA01G0085600WE	westar	--	--	RNA pseudouridine synthase 6, chloroplastic OS=Arabidopsis thaliana GN=At4g21770 PE=2 SV=1	--	BnaA01g16210D [Brassica napus]	0	0	0	0	0	0	0	0	0	0
BnaA01T0085700WE	BnaA01G0085700WE	westar	GO:0045735	--	Napin OS=Brassica napus GN=NAP1 PE=2 SV=1	Protease inhibitor/seed storage/LTP family	PREDICTED: napin-like [Brassica rapa]	0	0	0	0	0	1	0	0	0	0
BnaA01T0085800WE	BnaA01G0085800WE	westar	GO:0045735	--	Napin OS=Brassica napus GN=NAP1 PE=2 SV=1	Protease inhibitor/seed storage/LTP family	PREDICTED: napin-like [Brassica rapa]	0	0	0	0	0	0	0	0	0	0
BnaA01T0085900WE	BnaA01G0085900WE	westar	GO:0003777	kinesin-2; K10405 kinesin family member C1 (A)	Kinesin-2 OS=Arabidopsis thaliana GN=ATK2 PE=2 SV=1	Kinesin motor domain	PREDICTED: kinesin-2 [Brassica rapa]	178	200	179	107	143	89	171	75	346	191
BnaA01T0086000WE	BnaA01G0086000WE	westar	GO:0000166	disease resistance protein At4g27190-like; K13459 disease resistance protein RPS2 (A)	Disease resistance protein At4g27190 OS=Arabidopsis thaliana GN=At4g27190 PE=2 SV=1	Leucine rich repeat	BnaA01g16260D [Brassica napus]	331	410	303	174	305	271	208	229	440	371
BnaA01T0086100WE	BnaA01G0086100WE	westar	GO:0000786	probable histone H2A.3; K11251 histone H2A (A)	Probable histone H2A.3 OS=Arabidopsis thaliana GN=At4g27230 PE=1 SV=1	Core histone H2A/H2B/H3/H4	PREDICTED: probable histone H2A.3 [Brassica rapa]	612	777	619	973	894	979	535	502	1117	892
BnaA01T0086200WE	BnaA01G0086200WE	westar	--	--	--	--	PREDICTED: uncharacterized protein LOC103866964 [Brassica rapa]	169	194	139	56	53	38	127	89	117	97
BnaA01T0086300WE	BnaA01G0086300WE	westar	--	dihydroflavonol-4-reductase; K13082 bifunctional dihydroflavonol 4-reductase/flavanone 4-reductase [EC:1.1.1.219 1.1.1.234] (A)	Dihydroflavonol-4-reductase (Fragment) OS=Medicago sativa GN=DFR1 PE=2 SV=1	NAD(P)H-binding	BnaA01g16290D [Brassica napus]	0	0	0	0	0	0	1	0	0	0
BnaA01T0086400WE	BnaA01G0086400WE	westar	--	indole-3-acetic acid-amido synthetase GH3.5; K14487 auxin responsive GH3 gene family (A)	Indole-3-acetic acid-amido synthetase GH3.5 OS=Arabidopsis thaliana GN=GH3.5 PE=1 SV=1	GH3 auxin-responsive promoter	PREDICTED: indole-3-acetic acid-amido synthetase GH3.5 [Brassica rapa]	1	2	5	0	2	6	20	13	0	0
BnaA01T0086500WE	BnaA01G0086500WE	westar	GO:0005509	minor allergen Alt a 7; K03809 NAD(P)H dehydrogenase (quinone) [EC:1.6.5.2] (A)	Probable NAD(P)H dehydrogenase (quinone) FQR1-like 1 OS=Arabidopsis thaliana GN=At4g27270 PE=2 SV=1	NADPH-dependent FMN reductase	BnaA01g16310D [Brassica napus]	36	27	74	285	197	228	611	429	192	344
BnaA01T0086600WE	BnaA01G0086600WE	westar	GO:0004672	receptor-like serine/threonine-protein kinase SD1-7; K04733 interleukin-1 receptor-associated kinase 4 [EC:2.7.11.1] (A)	G-type lectin S-receptor-like serine/threonine-protein kinase At4g27290 OS=Arabidopsis thaliana GN=At4g27290 PE=3 SV=4	PAN-like domain	BnaA01g16320D [Brassica napus]	4	0	0	0	0	0	0	0	2	0
BnaA01T0086700WE	BnaA01G0086700WE	westar	GO:0004672	G-type lectin S-receptor-like serine/threonine-protein kinase SD1-1; K04733 interleukin-1 receptor-associated kinase 4 [EC:2.7.11.1] (A)	G-type lectin S-receptor-like serine/threonine-protein kinase SD1-1 OS=Arabidopsis thaliana GN=SD11 PE=1 SV=1	PAN-like domain	BnaA01g16330D [Brassica napus]	388	222	392	226	121	122	327	441	123	130
BnaA01T0086800WE	BnaA01G0086800WE	westar	--	--	G-type lectin S-receptor-like serine/threonine-protein kinase SD1-1 OS=Arabidopsis thaliana GN=SD11 PE=1 SV=1	--	BnaA01g16340D [Brassica napus]	29	16	26	22	16	6	11	12	7	0
BnaA01T0086900WE	BnaA01G0086900WE	westar	GO:0005622	hypothetical protein; K12135 zinc finger protein CONSTANS (A)	B-box zinc finger protein 32 OS=Arabidopsis thaliana GN=BBX32 PE=1 SV=1	B-box zinc finger	PREDICTED: zinc finger protein HD1 [Brassica rapa]	80	98	106	33	77	15	464	371	173	246
BnaA01T0087000WE	BnaA01G0087000WE	westar	GO:0006950	--	--	Universal stress protein family	PREDICTED: uncharacterized protein LOC103867033 [Brassica rapa]	158	150	167	130	143	216	147	89	106	108
BnaA01T0087100WE	BnaA01G0087100WE	westar	--	--	--	Plant transcription factor NOZZLE	BnaA01g16350D [Brassica napus]	0	0	0	0	0	0	0	0	0	0
BnaA01T0087200WE	BnaA01G0087200WE	westar	GO:0016740	tRNA (guanine(37)-N1)-methyltransferase 2; K15429 tRNA (guanine37-N1)-methyltransferase [EC:2.1.1.228] (A)	tRNA (guanine(37)-N1)-methyltransferase 2 OS=Arabidopsis thaliana GN=At4g27340 PE=2 SV=1	Met-10+ like-protein	PREDICTED: tRNA (guanine(37)-N1)-methyltransferase 2 [Brassica rapa]	505	463	513	602	384	514	377	332	642	464
BnaA01T0087300WE	BnaA01G0087300WE	westar	--	--	--	Protein of unknown function (DUF1223)	PREDICTED: uncharacterized protein LOC103867063 [Brassica rapa]	46	21	35	346	447	775	58	58	124	88
BnaA01T0087400WE	BnaA01G0087400WE	westar	GO:0005875	dynein light chain 2, cytoplasmic; K10418 dynein light chain LC8-type (A)	Dynein light chain LC6, flagellar outer arm OS=Heliocidaris crassispina PE=3 SV=1	Dynein light chain type 1	PREDICTED: dynein light chain 2, cytoplasmic [Brassica rapa]	0	4	2	2	6	4	23	48	5	3
BnaA01T0087500WE	BnaA01G0087500WE	westar	GO:0003774	myosin-4-like; K10357 myosin V (A)	Myosin-4 OS=Arabidopsis thaliana GN=VIII-B PE=3 SV=1	IQ calmodulin-binding motif	PREDICTED: myosin-4 [Brassica rapa]	0	1	0	1	0	0	0	0	0	1
BnaA01T0087600WE	BnaA01G0087600WE	westar	--	--	--	--	BnaA01g16390D [Brassica napus]	104	77	98	208	127	197	84	56	100	90
BnaA01T0087700WE	BnaA01G0087700WE	westar	GO:0003677	NAC domain-containing protein 89-like; K12581 CCR4-NOT transcription complex subunit 7/8 (A)	NAC domain-containing protein 72 OS=Arabidopsis thaliana GN=NAC072 PE=2 SV=1	No apical meristem (NAM) protein	PREDICTED: NAC domain-containing protein 72-like [Brassica rapa]	62	57	67	1711	685	2565	112	94	229	162
BnaA01T0087800WE	BnaA01G0087800WE	westar	GO:0000166	ATP-binding cassette, sub-family G, member 2; K05681 ATP-binding cassette, subfamily G (WHITE), member 2 (A)	ABC transporter G family member 9 OS=Arabidopsis thaliana GN=ABCG9 PE=3 SV=2	ABC transporter	PREDICTED: ABC transporter G family member 9 [Brassica rapa]	0	0	0	0	0	0	0	0	0	0
BnaA01T0087900WE	BnaA01G0087900WE	westar	--	hypothetical protein; K02184 formin 2 (A)	--	--	BnaA01g16420D [Brassica napus]	934	996	988	723	975	842	1154	892	898	804
BnaA01T0088000WE	BnaA01G0088000WE	westar	--	--	--	Protein of unknown function (DUF1218)	BnaA01g16430D [Brassica napus]	43	60	73	50	47	39	50	40	93	54
BnaA01T0088100WE	BnaA01G0088100WE	westar	GO:0008152	protochlorophyllide reductase B, chloroplastic; K00218 protochlorophyllide reductase [EC:1.3.1.33] (A)	Protochlorophyllide reductase B, chloroplastic OS=Arabidopsis thaliana GN=PORB PE=1 SV=3	short chain dehydrogenase	BnaA01g16440D [Brassica napus]	6616	10312	5272	625	1051	429	4459	3804	3252	2041
BnaA01T0088200WE	BnaA01G0088200WE	westar	--	asns; asparagine synthetase; K01953 asparagine synthase (glutamine-hydrolysing) [EC:6.3.5.4] (A)	Stem-specific protein TSJT1 OS=Nicotiana tabacum GN=TSJT1 PE=2 SV=1	Aluminium induced protein	PREDICTED: stem-specific protein TSJT1 [Brassica rapa]	265	219	323	2567	1465	1161	380	175	880	616
BnaA01T0088300WE	BnaA01G0088300WE	westar	GO:0030554	--	CBS domain-containing protein CBSX5 OS=Arabidopsis thaliana GN=CBSX5 PE=2 SV=2	CBS domain	PREDICTED: CBS domain-containing protein CBSX5 [Brassica rapa]	58	77	49	94	76	92	58	23	85	62
BnaA01T0088400WE	BnaA01G0088400WE	westar	GO:0005515	E3 ubiquitin-protein ligase RMA3-like; K10666 E3 ubiquitin-protein ligase RNF5 [EC:2.3.2.27] (A)	E3 ubiquitin-protein ligase RMA3 OS=Arabidopsis thaliana GN=RMA3 PE=1 SV=1	Zinc finger, C3HC4 type (RING finger)	PREDICTED: E3 ubiquitin-protein ligase RMA3 isoform X1 [Brassica rapa]	70	95	97	139	71	104	78	57	78	57
BnaA01T0088500WE	BnaA01G0088500WE	westar	GO:0008375	uncharacterized LOC106373203; K00771 protein xylosyltransferase [EC:2.4.2.26] (A)	Xylosyltransferase 2 OS=Canis familiaris GN=XYLT2 PE=2 SV=1	Core-2/I-Branching enzyme	hypothetical protein EUTSA_v10025300mg [Eutrema salsugineum]	11	4	12	52	9	35	11	7	17	9
BnaA01T0088600WE	BnaA01G0088600WE	westar	--	exosome complex component MTR3; K12587 exosome complex component MTR3 (A)	Exosome complex component MTR3 OS=Danio rerio GN=exosc6 PE=2 SV=2	3' exoribonuclease family, domain 2	PREDICTED: exosome complex component MTR3 [Brassica rapa]	62	46	95	27	23	35	46	84	55	63
BnaA01T0088700WE	BnaA01G0088700WE	westar	--	--	Proton pump-interactor 1 OS=Arabidopsis thaliana GN=PPI1 PE=1 SV=2	--	PREDICTED: proton pump-interactor 1 [Brassica rapa]	7	0	4	3	4	0	0	1	5	7
BnaA01T0088800WE	BnaA01G0088800WE	westar	--	Uncharacterized protein isoform 1; K17964 leucine-rich PPR motif-containing protein, mitochondrial (A)	--	--	PREDICTED: uncharacterized protein LOC103867223 [Brassica rapa]	28	17	28	105	112	187	24	13	73	50
BnaA01T0088900WE	BnaA01G0088900WE	westar	GO:0005507	Muc2, 2010015E03Rik, MCM, wnn; mucin 2; K10955 intestinal mucin-2 (A)	Early nodulin-like protein 2 OS=Arabidopsis thaliana GN=At4g27520 PE=1 SV=1	Plastocyanin-like domain	BnaC07g50320D [Brassica napus]	487	528	543	2219	2947	4168	604	408	1899	1883
BnaA01T0089000WE	BnaA01G0089000WE	westar	--	--	PRA1 family protein H OS=Arabidopsis thaliana GN=PRA1H PE=2 SV=1	PRA1 family protein	PREDICTED: PRA1 family protein H [Brassica rapa]	34	41	53	20	44	45	43	40	33	38
BnaA01T0089100WE	BnaA01G0089100WE	westar	--	--	--	--	BnaA01g16550D [Brassica napus]	0	0	0	0	3	0	0	0	0	0
BnaA01T0089200WE	BnaA01G0089200WE	westar	GO:0016020	GM16067 gene product from transcript GM16067-RA; K03364 cell division cycle 20-like protein 1, cofactor of APC complex (A)	Stomatin-like protein 2, mitochondrial OS=Mus musculus GN=Stoml2 PE=1 SV=1	SPFH domain / Band 7 family	PREDICTED: stomatin-like protein 2, mitochondrial [Brassica rapa]	198	232	231	183	163	266	211	220	288	233
BnaA01T0089300WE	BnaA01G0089300WE	westar	GO:0005515	putative RING-H2 finger protein ATL12; K10664 E3 ubiquitin-protein ligase ATL6/9/15/31/42/55 [EC:2.3.2.27] (A)	Putative RING-H2 finger protein ATL61 OS=Arabidopsis thaliana GN=ATL61 PE=3 SV=1	Ring finger domain	BnaA01g16580D [Brassica napus]	0	0	0	0	0	0	0	0	0	0
BnaA01T0089400WE	BnaA01G0089400WE	westar	GO:0030001	copper transport protein ATX1; K07213 copper chaperone (A)	Copper transport protein ATX1 OS=Arabidopsis thaliana GN=ATX1 PE=1 SV=1	Heavy-metal-associated domain	PREDICTED: uncharacterized protein LOC103867280 isoform X1 [Brassica rapa]	3	4	2	0	1	0	0	0	0	0
BnaA01T0089500WE	BnaA01G0089500WE	westar	--	ADK; adenosine kinase; K00856 adenosine kinase [EC:2.7.1.20] (A)	Uncharacterized sugar kinase slr0537 OS=Synechocystis sp. (strain PCC 6803 / Kazusa) GN=slr0537 PE=3 SV=1	pfkB family carbohydrate kinase	BnaA01g16600D [Brassica napus]	660	723	631	516	418	520	623	501	430	404
BnaA01T0089600WE	BnaA01G0089600WE	westar	--	--	--	--	BnaA01g16610D [Brassica napus]	212	155	185	137	112	144	159	149	180	139
BnaA01T0089700WE	BnaA01G0089700WE	westar	GO:0005506	protein LUTEIN DEFICIENT 5, chloroplastic-like; K15747 beta-ring hydroxylase [EC:1.14.-.-] (A)	Protein LUTEIN DEFICIENT 5, chloroplastic OS=Arabidopsis thaliana GN=CYP97A3 PE=1 SV=1	Cytochrome P450	BnaAnng32280D, partial [Brassica napus]	0	0	0	0	0	0	0	0	0	2
BnaA01T0089800WE	BnaA01G0089800WE	westar	--	uncharacterized LOC100819329; K17573 meiosis arrest female protein 1 (A)	Pentatricopeptide repeat-containing protein At1g77405 OS=Arabidopsis thaliana GN=At1g77405 PE=2 SV=1	NYN domain	PREDICTED: uncharacterized protein LOC103867345 [Brassica rapa]	16	8	8	11	5	9	4	5	8	12
BnaA01T0089900WE	BnaA01G0089900WE	westar	--	hypothetical protein; K17710 pentatricopeptide repeat domain-containing protein 1 (A)	Pentatricopeptide repeat-containing protein At1g77405 OS=Arabidopsis thaliana GN=At1g77405 PE=2 SV=1	PPR repeat	PREDICTED: pentatricopeptide repeat-containing protein At1g77405 isoform X2 [Brassica rapa]	14	15	19	14	15	25	4	25	20	28
BnaA01T0090000WE	BnaA01G0090000WE	westar	--	--	--	--	BnaAnng11850D [Brassica napus]	167	122	149	161	145	181	190	187	164	141
BnaA01T0090100WE	BnaA01G0090100WE	westar	--	--	GPCR-type G protein 2 OS=Arabidopsis thaliana GN=GTG2 PE=1 SV=2	The Golgi pH Regulator (GPHR) Family N-terminal	PREDICTED: GPCR-type G protein 2 [Brassica rapa]	210	206	196	302	286	232	204	171	219	191
BnaA01T0090200WE	BnaA01G0090200WE	westar	GO:0006886	hypothetical protein; K14293 importin subunit beta-1 (A)	Probable importin subunit beta-4 OS=Schizosaccharomyces pombe (strain 972 / ATCC 24843) GN=kap123 PE=3 SV=1	Importin-beta N-terminal domain	BnaAnng11870D [Brassica napus]	160	165	162	111	118	157	109	128	190	172
BnaA01T0090300WE	BnaA01G0090300WE	westar	--	protein PELOTA 1-like; K06965 protein pelota (A)	Protein PELOTA 1 OS=Arabidopsis thaliana GN=PEL1 PE=2 SV=1	eRF1 domain 3	BnaAnng11880D [Brassica napus]	123	126	135	155	126	119	112	86	207	168
BnaA01T0090400WE	BnaA01G0090400WE	westar	--	--	--	--	BnaAnng11890D [Brassica napus]	0	0	0	0	0	0	0	0	0	0
BnaA01T0090500WE	BnaA01G0090500WE	westar	--	--	--	--	PREDICTED: uncharacterized protein LOC103867419 [Brassica rapa]	0	0	0	6	38	49	5	25	1	5
BnaA01T0090600WE	BnaA01G0090600WE	westar	--	--	--	--	PREDICTED: uncharacterized protein LOC103867429 isoform X1 [Brassica rapa]	70	50	37	73	84	71	48	62	90	90
BnaA01T0090600WE.1	BnaA01G0090600WE.1	NA	NA	NA	NA	NA	NA	13	10	21	11	8	16	26	12	32	0
BnaA01T0090700WE	BnaA01G0090700WE	westar	--	--	--	Protein of unknown function (DUF1517)	PREDICTED: uncharacterized protein LOC103867451 [Brassica rapa]	1511	1662	1729	887	843	1133	1640	1898	1396	1599
BnaA01T0090800WE	BnaA01G0090800WE	westar	--	40S ribosomal protein S3a; K02984 small subunit ribosomal protein S3Ae (A)	--	--	BnaA01g33400D [Brassica napus]	0	0	0	0	3	1	0	0	0	0
BnaA01T0090900WE	BnaA01G0090900WE	westar	--	homeobox-leucine zipper protein HDG2-like; K09338 homeobox-leucine zipper protein (A)	--	--	PREDICTED: uncharacterized protein LOC103861946 [Brassica rapa]	0	0	0	0	0	1	0	0	0	0
BnaA01T0091000WE	BnaA01G0091000WE	westar	--	--	--	--	BnaCnng52890D [Brassica napus]	1	3	7	2	13	8	3	6	19	13
BnaA01T0091100WE	BnaA01G0091100WE	westar	--	--	--	--	BnaC04g52300D [Brassica napus]	0	0	0	0	0	0	0	0	0	0
BnaA01T0091200WE	BnaA01G0091200WE	westar	--	31 kDa ribonucleoprotein, chloroplastic-like; K12831 splicing factor 3B subunit 4 (A)	--	--	BnaAnng13750D [Brassica napus]	4	3	0	10	9	4	2	1	3	2
BnaA01T0091300WE	BnaA01G0091300WE	westar	GO:0008171	flavone 3'-O-methyltransferase 1-like; K13066 caffeic acid 3-O-methyltransferase [EC:2.1.1.68] (A)	Caffeic acid 3-O-methyltransferase OS=Prunus dulcis GN=COMT1 PE=2 SV=1	O-methyltransferase	BnaC01g20310D [Brassica napus]	0	0	0	0	0	0	0	0	0	0
BnaA01T0091400WE	BnaA01G0091400WE	NA	NA	NA	NA	NA	NA	34	25	33	20	17	23	63	62	58	51
BnaA01T0091500WE	BnaA01G0091500WE	westar	--	25.3 kDa heat shock protein, chloroplastic-like; K13993 HSP20 family protein (A)	25.3 kDa heat shock protein, chloroplastic OS=Arabidopsis thaliana GN=HSP25.3 PE=2 SV=1	Hsp20/alpha crystallin family	BnaAnng13800D [Brassica napus]	0	1	0	0	0	1	0	0	0	0
BnaA01T0091600WE	BnaA01G0091600WE	westar	GO:0000166	MSP1; 40 kDa putative membrane-spanning ATPase (EC:3.6.1.3); K01509 adenosinetriphosphatase [EC:3.6.1.3] (A)	ATPase family AAA domain-containing protein 1 OS=Xenopus tropicalis GN=atad1 PE=2 SV=2	ATPase family associated with various cellular activities (AAA)	PREDICTED: ATPase family AAA domain-containing protein 1 [Brassica rapa]	132	119	85	164	183	158	107	88	153	100
BnaA01T0091700WE	BnaA01G0091700WE	westar	GO:0007034	vacuolar protein sorting-associated protein 26B; K18466 vacuolar protein sorting-associated protein 26 (A)	Vacuolar protein sorting-associated protein 26B OS=Arabidopsis thaliana GN=VPS26B PE=2 SV=2	Vacuolar protein sorting-associated protein 26	BnaAnng13820D [Brassica napus]	28	48	27	8	2	4	56	68	75	51
BnaA01T0091800WE	BnaA01G0091800WE	westar	--	receptor homology region, transmembrane domain- and RING domain-containing protein 1; K15692 E3 ubiquitin-protein ligase RNF13 [EC:2.3.2.27] (A)	Rhodanese-like domain-containing protein 14, chloroplastic OS=Arabidopsis thaliana GN=At4g27700 PE=2 SV=1	Rhodanese-like domain	PREDICTED: rhodanese-like domain-containing protein 14, chloroplastic [Brassica rapa]	2956	4077	3256	706	665	479	3647	3555	4247	3846
BnaA01T0091900WE	BnaA01G0091900WE	westar	GO:0055085	--	Oligopeptide transporter 6 OS=Arabidopsis thaliana GN=OPT6 PE=2 SV=1	OPT oligopeptide transporter protein	PREDICTED: oligopeptide transporter 6 [Brassica rapa]	37	48	30	12	22	9	49	24	13	12
BnaA01T0092000WE	BnaA01G0092000WE	westar	--	Cys-Gly metallodipeptidase dug1; K15428 Cys-Gly metallodipeptidase DUG1 [EC:3.4.13.-] (A)	Protein yippee-like At4g27740 OS=Arabidopsis thaliana GN=At4g27740 PE=3 SV=1	Yippee zinc-binding/DNA-binding /Mis18, centromere assembly	PREDICTED: protein yippee-like At4g27740 [Brassica rapa]	68	47	56	275	114	212	102	68	135	87
BnaA01T0092100WE	BnaA01G0092100WE	westar	--	Cys-Gly metallodipeptidase dug1; K15428 Cys-Gly metallodipeptidase DUG1 [EC:3.4.13.-] (A)	Protein yippee-like At4g27745 OS=Arabidopsis thaliana GN=At4g27745 PE=3 SV=2	Yippee zinc-binding/DNA-binding /Mis18, centromere assembly	BnaA01g16630D [Brassica napus]	57	71	80	163	124	99	81	67	73	61
BnaA01T0092200WE	BnaA01G0092200WE	westar	--	--	--	Cell division control protein 14, SIN component	BnaA01g16640D [Brassica napus]	80	75	102	244	183	235	86	57	115	72
BnaA01T0092300WE	BnaA01G0092300WE	westar	GO:0008152	retinol dehydrogenase 12-like; K11153 retinol dehydrogenase 12 [EC:1.1.1.300] (A)	Retinol dehydrogenase 11 OS=Homo sapiens GN=RDH11 PE=1 SV=2	short chain dehydrogenase	BnaA01g16650D [Brassica napus]	62	90	56	20	35	21	69	64	73	46
BnaA01T0092400WE	BnaA01G0092400WE	westar	GO:0000062	hypothetical protein; K09257 NF-kappa-B inhibitor-like protein 2 (A)	Acyl-CoA-binding domain-containing protein 2 OS=Arabidopsis thaliana GN=ACBP2 PE=1 SV=1	Acyl CoA binding protein	BnaA01g16660D [Brassica napus]	211	155	205	406	412	429	314	228	592	435
BnaA01T0092500WE	BnaA01G0092500WE	westar	GO:0005509	reticulocalbin-1; K19934 calcium-binding protein (A)	Calumenin-A OS=Salmo salar GN=calua PE=2 SV=1	EF hand	BnaA01g16670D [Brassica napus]	0	0	0	3	0	1	5	0	3	0
BnaA01T0092600WE	BnaA01G0092600WE	westar	--	--	--	Protein of unknown function (DUF688)	BnaA01g16680D [Brassica napus]	1	3	0	0	0	0	2	0	0	0
BnaA01T0092700WE	BnaA01G0092700WE	westar	--	--	Membrane protein of ER body 1 OS=Arabidopsis thaliana GN=MEB1 PE=1 SV=1	--	BnaA01g16690D [Brassica napus]	0	0	0	0	0	0	0	0	1	0
BnaA01T0092800WE	BnaA01G0092800WE	westar	--	--	Membrane protein of ER body 1 OS=Arabidopsis thaliana GN=MEB1 PE=1 SV=1	VIT family	BnaA01g16700D [Brassica napus]	27	11	6	137	126	628	164	192	235	246
BnaA01T0092900WE	BnaA01G0092900WE	westar	--	--	Membrane protein of ER body-like protein OS=Arabidopsis thaliana GN=MEBL PE=2 SV=1	VIT family	BnaA01g16710D [Brassica napus]	197	250	210	122	163	134	238	167	178	185
BnaA01T0093000WE	BnaA01G0093000WE	westar	--	hypothetical protein; K13206 coiled-coil domain-containing protein 55 (A)	Protein BOBBER 2 OS=Arabidopsis thaliana GN=BOB2 PE=2 SV=1	CS domain	PREDICTED: protein BOBBER 2 [Brassica rapa]	0	0	0	0	0	1	0	0	0	0
BnaA01T0093100WE	BnaA01G0093100WE	westar	--	abscisic acid receptor PYL10-like; K14496 abscisic acid receptor PYR/PYL family (A)	Abscisic acid receptor PYL10 OS=Arabidopsis thaliana GN=PYL10 PE=1 SV=1	Polyketide cyclase / dehydrase and lipid transport	BnaA01g16740D [Brassica napus]	0	1	0	0	0	0	0	0	1	0
BnaA01T0093200WE	BnaA01G0093200WE	westar	GO:0003700	POPTRDRAFT_574464; hypothetical protein; K13434 pathogenesis-related genes transcriptional activator PTI6 (A)	Ethylene-responsive transcription factor CRF4 OS=Arabidopsis thaliana GN=CRF4 PE=1 SV=2	AP2 domain	PREDICTED: ethylene-responsive transcription factor CRF4-like [Brassica rapa]	1	1	4	2	1	2	7	2	0	0
BnaA01T0093300WE	BnaA01G0093300WE	westar	GO:0003824	3-hydroxyisobutyryl-CoA hydrolase-like protein 3, mitochondrial; K05605 3-hydroxyisobutyryl-CoA hydrolase [EC:3.1.2.4] (A)	3-hydroxyisobutyryl-CoA hydrolase-like protein 3, mitochondrial OS=Arabidopsis thaliana GN=At4g13360 PE=2 SV=2	Enoyl-CoA hydratase/isomerase	PREDICTED: 3-hydroxyisobutyryl-CoA hydrolase-like protein 3, mitochondrial [Brassica rapa]	0	0	1	0	0	0	0	0	1	0
BnaA01T0093400WE	BnaA01G0093400WE	westar	GO:0016021	SUMO-conjugating enzyme UBC9-like; K06689 ubiquitin-conjugating enzyme E2 D/E [EC:2.3.2.23] (A)	S-type anion channel SLAH2 OS=Arabidopsis thaliana GN=SLAH2 PE=2 SV=1	Ubiquitin-conjugating enzyme	BnaA01g16780D [Brassica napus]	857	876	1011	1112	816	1058	1069	1074	875	703
BnaA01T0093500WE	BnaA01G0093500WE	westar	GO:0000166	elongation factor 1-alpha; K03231 elongation factor 1-alpha (A)	Uncharacterized AAA domain-containing protein C24B10.10c OS=Schizosaccharomyces pombe (strain 972 / ATCC 24843) GN=SPCC24B10.10c PE=3 SV=1	ATPase family associated with various cellular activities (AAA)	PREDICTED: uncharacterized protein LOC103867777 [Brassica rapa]	0	0	0	0	0	0	0	0	0	0
BnaA01T0093600WE	BnaA01G0093600WE	westar	--	--	Putative cell wall protein OS=Arabidopsis thaliana GN=At2g20870 PE=2 SV=2	--	BnaA01g16800D [Brassica napus]	12	5	4	2	0	1	4	8	2	3
BnaA01T0093700WE	BnaA01G0093700WE	westar	--	--	--	--	hypothetical protein glysoja_025781 [Glycine soja]	5	9	6	4	9	5	3	3	5	3
BnaA01T0093800WE	BnaA01G0093800WE	westar	--	--	--	--	BnaA01g16820D [Brassica napus]	0	0	0	0	0	0	0	0	0	0
BnaA01T0093900WE	BnaA01G0093900WE	westar	--	--	--	--	BnaA01g16830D [Brassica napus]	710	927	717	445	387	372	399	378	360	323
BnaA01T0094000WE	BnaA01G0094000WE	westar	GO:0016020	probable fructose-bisphosphate aldolase 3, chloroplastic; K01623 fructose-bisphosphate aldolase, class I [EC:4.1.2.13] (A)	WAT1-related protein At4g28040 OS=Arabidopsis thaliana GN=At4g28040 PE=2 SV=1	EamA-like transporter family	PREDICTED: WAT1-related protein At4g28040 [Brassica rapa]	5	10	5	27	120	12	14	3	288	237
BnaA01T0094100WE	BnaA01G0094100WE	westar	GO:0016021	hypothetical protein; K17345 tetraspanin-5 (A)	Tetraspanin-7 OS=Arabidopsis thaliana GN=TET7 PE=2 SV=1	Tetraspanin family	PREDICTED: tetraspanin-7 [Brassica rapa]	157	235	143	32	47	74	71	69	27	35
BnaA01T0094200WE	BnaA01G0094200WE	westar	GO:0004129	cytochrome c oxidase subunit 6b-3; K02267 cytochrome c oxidase subunit 6b (A)	Cytochrome c oxidase subunit 6b-2 OS=Arabidopsis thaliana GN=COX6B-2 PE=2 SV=1	Cytochrome oxidase c subunit VIb	BnaC07g41190D [Brassica napus]	182	158	218	345	249	403	157	143	147	99
BnaA01T0094300WE	BnaA01G0094300WE	westar	GO:0005524	lactation elevated protein 1-like; K18798 peroxisome-assembly ATPase [EC:3.6.4.7] (A)	Lactation elevated protein 1 OS=Homo sapiens GN=LACE1 PE=1 SV=2	AFG1-like ATPase	PREDICTED: lactation elevated protein 1 [Brassica rapa]	65	96	87	92	86	70	86	77	136	105
BnaA01T0094400WE	BnaA01G0094400WE	westar	--	--	--	--	BnaC01g20620D [Brassica napus]	0	0	0	0	0	0	0	0	0	0
BnaA01T0094500WE	BnaA01G0094500WE	westar	--	--	--	--	PREDICTED: uncharacterized protein LOC103867840 [Brassica rapa]	0	0	0	0	0	0	0	0	0	0
BnaA01T0094600WE	BnaA01G0094600WE	westar	GO:0016021	--	UPF0057 membrane protein At2g24040 OS=Arabidopsis thaliana GN=At2g24040 PE=3 SV=1	Proteolipid membrane potential modulator	PREDICTED: UPF0057 membrane protein At2g24040 [Brassica rapa]	0	0	0	0	0	0	0	0	0	0
BnaA01T0094700WE	BnaA01G0094700WE	westar	--	uncharacterized LOC101506267; K17964 leucine-rich PPR motif-containing protein, mitochondrial (A)	Uncharacterized GPI-anchored protein At4g28100 OS=Arabidopsis thaliana GN=At4g28100 PE=1 SV=1	--	PREDICTED: uncharacterized GPI-anchored protein At4g28100 [Brassica rapa]	163	186	187	26	31	30	222	169	134	180
BnaA01T0094800WE	BnaA01G0094800WE	westar	GO:0003682	transcription factor MYB39-like; K09422 myb proto-oncogene protein, plant (A)	Transcription factor MYB39 OS=Arabidopsis thaliana GN=MYB39 PE=2 SV=1	Myb-like DNA-binding domain	PREDICTED: transcription factor MYB39-like [Brassica rapa]	0	0	0	0	0	0	0	0	0	0
BnaA01T0094900WE	BnaA01G0094900WE	westar	GO:0003700	ethylene-responsive transcription factor ERF054-like; K09286 EREBP-like factor (A)	Ethylene-responsive transcription factor ERF054 OS=Arabidopsis thaliana GN=ERF054 PE=2 SV=1	AP2 domain	PREDICTED: ethylene-responsive transcription factor ERF054-like [Brassica rapa]	1	0	12	137	56	155	2	2	8	9
BnaA01T0095000WE	BnaA01G0095000WE	westar	--	--	Putative cell wall protein OS=Arabidopsis thaliana GN=At2g20870 PE=2 SV=2	--	BnaA01g16940D [Brassica napus]	3	4	7	8	7	2	1	3	1	12
BnaA01T0095100WE	BnaA01G0095100WE	westar	--	--	--	--	hypothetical protein glysoja_025781 [Glycine soja]	14	17	7	6	9	13	5	8	9	3
BnaA01T0095200WE	BnaA01G0095200WE	westar	--	--	--	--	BnaA01g16950D [Brassica napus]	0	0	0	0	1	1	0	0	0	0
BnaA01T0095300WE	BnaA01G0095300WE	westar	--	--	--	--	BnaC01g20710D [Brassica napus]	10	20	5	4	3	4	11	6	6	1
BnaA01T0095400WE	BnaA01G0095400WE	westar	GO:0003677	--	Protein ULTRAPETALA 1 OS=Arabidopsis thaliana GN=ULT1 PE=1 SV=1	--	BnaC01g20720D [Brassica napus]	1	4	0	2	3	1	0	0	0	0
BnaA01T0095500WE	BnaA01G0095500WE	westar	--	--	--	--	PREDICTED: uncharacterized protein LOC103867909 [Brassica rapa]	29	51	18	18	18	21	24	27	31	17
BnaA01T0095600WE	BnaA01G0095600WE	westar	--	--	--	--	BnaA01g17000D [Brassica napus]	26	44	23	5	22	8	14	19	25	16
BnaA01T0095700WE	BnaA01G0095700WE	westar	--	--	--	Wound-induced protein	BnaC01g20750D [Brassica napus]	163	105	170	1074	562	760	136	46	369	265
BnaA01T0095800WE	BnaA01G0095800WE	westar	GO:0005576	uncharacterized LOC104881844; K13754 solute carrier family 24 (sodium/potassium/calcium exchanger), member 6 (A)	Expansin-B3 OS=Arabidopsis thaliana GN=EXPB3 PE=2 SV=2	Lytic transglycolase	PREDICTED: expansin-B3 [Brassica rapa]	220	334	167	27	45	67	74	70	10	23
BnaA01T0095900WE	BnaA01G0095900WE	westar	GO:0005515	E3 ubiquitin-protein ligase RMA2-like; K10666 E3 ubiquitin-protein ligase RNF5 [EC:2.3.2.27] (A)	E3 ubiquitin-protein ligase RMA2 OS=Arabidopsis thaliana GN=RMA2 PE=1 SV=1	Zinc finger, C3HC4 type (RING finger)	BnaC01g20800D [Brassica napus]	52	35	73	131	102	168	84	51	159	154
BnaA01T0096000WE	BnaA01G0096000WE	westar	--	--	--	--	BnaA01g17040D [Brassica napus]	27	21	27	96	115	105	97	47	313	203
BnaA01T0096100WE	BnaA01G0096100WE	westar	--	uncharacterized LOC101785211; K16903 L-tryptophan---pyruvate aminotransferase [EC:2.6.1.99] (A)	--	Protein of unknown function (DUF1421)	PREDICTED: protein transport protein SEC31-like [Brassica rapa]	55	47	73	96	150	158	102	86	140	124
BnaA01T0096200WE	BnaA01G0096200WE	westar	--	--	--	--	PREDICTED: uncharacterized protein LOC103868021 [Brassica rapa]	26	28	31	6	7	40	4	4	4	2
BnaA01T0096300WE	BnaA01G0096300WE	westar	GO:0004553	mannan endo-1,4-beta-mannosidase 5; K19355 mannan endo-1,4-beta-mannosidase [EC:3.2.1.78] (A)	Mannan endo-1,4-beta-mannosidase 5 OS=Arabidopsis thaliana GN=MAN5 PE=2 SV=1	Cellulase (glycosyl hydrolase family 5)	PREDICTED: mannan endo-1,4-beta-mannosidase 5 isoform X2 [Brassica rapa]	95	107	91	66	91	83	103	77	77	79
BnaA01T0096400WE	BnaA01G0096400WE	westar	--	--	--	--	BnaA01g17070D [Brassica napus]	9	4	8	20	13	14	18	11	20	19
BnaA01T0096500WE	BnaA01G0096500WE	westar	GO:0003824	protein phosphatase 2C 3-like; K14497 protein phosphatase 2C [EC:3.1.3.16] (A)	Protein phosphatase 2C 3 OS=Arabidopsis thaliana GN=AIP1 PE=1 SV=1	Protein phosphatase 2C	HAI2.1 [Brassica napus]	0	0	0	2	0	0	1	0	0	0
BnaA01T0096600WE	BnaA01G0096600WE	westar	--	--	--	PDDEXK-like family of unknown function	PREDICTED: uncharacterized protein LOC103868065 [Brassica rapa]	0	0	0	0	0	0	3	0	0	0
BnaA01T0096700WE	BnaA01G0096700WE	westar	GO:0005507	--	Early nodulin-like protein 2 OS=Arabidopsis thaliana GN=At4g27520 PE=1 SV=1	Plastocyanin-like domain	BnaC09g41380D [Brassica napus]	0	0	0	0	0	1	0	0	0	0
BnaA01T0096800WE	BnaA01G0096800WE	westar	GO:0005515	hypothetical protein; K02984 small subunit ribosomal protein S3Ae (A)	Pollen-specific leucine-rich repeat extensin-like protein 1 OS=Arabidopsis thaliana GN=PEX1 PE=2 SV=1	Leucine Rich Repeat	BnaC01g20940D [Brassica napus]	5	1	0	2	0	5	2	1	1	4
BnaA01T0096900WE	BnaA01G0096900WE	westar	--	--	--	--	BnaC09g41400D [Brassica napus]	0	0	0	0	0	0	0	0	0	0
BnaA01T0097000WE	BnaA01G0097000WE	westar	GO:0003824	probable protein phosphatase 2C 58; K17506 protein phosphatase 1L [EC:3.1.3.16] (A)	Probable protein phosphatase 2C 58 OS=Arabidopsis thaliana GN=At4g28400 PE=2 SV=1	Protein phosphatase 2C	BnaC09g41410D [Brassica napus]	0	0	0	0	0	0	0	0	0	0
BnaA01T0097100WE	BnaA01G0097100WE	westar	GO:0006464	palmitoyl-protein thioesterase 3-like; K01074 palmitoyl-protein thioesterase [EC:3.1.2.22] (A)	Palmitoyl-protein thioesterase 3 OS=Dictyostelium discoideum GN=ppt3 PE=3 SV=1	Palmitoyl protein thioesterase	BnaC01g20970D [Brassica napus]	38	91	46	44	125	58	72	77	45	26
BnaA01T0097200WE	BnaA01G0097200WE	westar	GO:0006464	palmitoyl-protein thioesterase 1-like; K01074 palmitoyl-protein thioesterase [EC:3.1.2.22] (A)	Palmitoyl-protein thioesterase 1 OS=Homo sapiens GN=PPT1 PE=1 SV=1	Palmitoyl protein thioesterase	PREDICTED: palmitoyl-protein thioesterase 1-like [Brassica rapa]	558	699	464	297	327	317	493	489	399	260
BnaA01T0097300WE	BnaA01G0097300WE	westar	GO:0000976	homeobox-leucine zipper protein HAT1; K09338 homeobox-leucine zipper protein (A)	Homeobox-leucine zipper protein HAT1 OS=Arabidopsis thaliana GN=HAT1 PE=2 SV=1	Homeobox associated leucine zipper	PREDICTED: homeobox-leucine zipper protein HAT1 [Brassica rapa]	13	19	13	6	17	12	19	32	34	17
BnaA01T0097400WE	BnaA01G0097400WE	westar	--	uncharacterized protein At3g03773; K15730 cytosolic prostaglandin-E synthase [EC:5.3.99.3] (A)	Uncharacterized protein At3g03773 OS=Arabidopsis thaliana GN=At3g03773 PE=1 SV=1	CS domain	BnaA01g33940D [Brassica napus]	0	0	0	0	0	0	0	0	0	1
BnaA01T0097500WE	BnaA01G0097500WE	westar	GO:0003676	hypothetical protein; K08869 aarF domain-containing kinase (A)	Transcription factor MYB1R1 OS=Solanum tuberosum PE=2 SV=1	Myb-like DNA-binding domain	BnaAnng15540D [Brassica napus]	267	277	248	491	401	443	429	275	459	527
BnaA01T0097600WE	BnaA01G0097600WE	westar	--	--	--	--	PREDICTED: uncharacterized protein LOC103868186 [Brassica rapa]	75	89	95	20	36	19	97	76	68	49
BnaA01T0097700WE	BnaA01G0097700WE	westar	GO:0005634	uncharacterized LOC103868196; K10624 E3 ubiquitin-protein ligase RBBP6 [EC:2.3.2.27] (A)	E3 ubiquitin-protein ligase RBBP6 OS=Mus musculus GN=Rbbp6 PE=1 SV=5	Zinc knuckle	PREDICTED: uncharacterized protein LOC103868196 [Brassica rapa]	261	255	306	250	296	302	236	191	250	315
BnaA01T0097700WE.1	BnaA01G0097700WE.1	NA	NA	NA	NA	NA	NA	261	255	306	250	296	302	236	191	250	315
BnaA01T0097800WE	BnaA01G0097800WE	westar	GO:0006189	formyltetrahydrofolate deformylase 2, mitochondrial; K01433 formyltetrahydrofolate deformylase [EC:3.5.1.10] (A)	Formyltetrahydrofolate deformylase 2, mitochondrial OS=Arabidopsis thaliana GN=PURU2 PE=1 SV=1	Formyl transferase	BnaA01g35320D [Brassica napus]	108	185	122	86	79	90	149	157	126	140
BnaA01T0097900WE	BnaA01G0097900WE	westar	GO:0005515	--	VAN3-binding protein OS=Arabidopsis thaliana GN=VAB PE=1 SV=1	Plant pleckstrin homology-like region	PREDICTED: uncharacterized protein LOC103868211 [Brassica rapa]	629	478	682	231	254	214	1299	1509	868	728
BnaA01T0098000WE	BnaA01G0098000WE	westar	GO:0005215	probable aquaporin TIP2-2; K09873 aquaporin TIP (A)	Probable aquaporin TIP2-2 OS=Arabidopsis thaliana GN=TIP2-2 PE=1 SV=2	Major intrinsic protein	PREDICTED: probable aquaporin TIP2-2 [Brassica rapa]	13	15	26	21	4	26	55	55	18	18
BnaA01T0098100WE	BnaA01G0098100WE	westar	--	--	--	--	BnaA01g35350D [Brassica napus]	11	3	2	15	3	19	3	0	5	5
BnaA01T0098200WE	BnaA01G0098200WE	westar	--	uncharacterized LOC106355844; K07466 replication factor A1 (A)	--	--	BnaA07g10120D [Brassica napus]	0	0	0	0	0	0	0	0	0	0
BnaA01T0098300WE	BnaA01G0098300WE	westar	GO:0004857	--	--	Plant invertase/pectin methylesterase inhibitor	BnaC02g19120D [Brassica napus]	0	0	0	0	0	0	0	0	0	0
BnaA01T0098400WE	BnaA01G0098400WE	westar	GO:0000166	asparagine--tRNA ligase, chloroplastic/mitochondrial-like; K01893 asparaginyl-tRNA synthetase [EC:6.1.1.22] (A)	Asparagine--tRNA ligase, chloroplastic/mitochondrial OS=Arabidopsis thaliana GN=SYNO PE=2 SV=3	OB-fold nucleic acid binding domain	BnaA01g17760D [Brassica napus]	370	430	336	194	239	303	291	242	228	247
BnaA01T0098500WE	BnaA01G0098500WE	westar	GO:0016021	uncharacterized LOC104585983; K03189 urease accessory protein (A)	Cytochrome b561 and DOMON domain-containing protein At4g17280 OS=Arabidopsis thaliana GN=At4g17280 PE=2 SV=1	Eukaryotic cytochrome b561	PREDICTED: auxin-induced in root cultures protein 12 [Brassica rapa]	17	7	19	9	20	15	12	8	20	18
BnaA01T0098600WE	BnaA01G0098600WE	westar	--	putative MO25-like protein At4g17270; K08272 calcium binding protein 39 (A)	Putative MO25-like protein At4g17270 OS=Arabidopsis thaliana GN=At4g17270 PE=2 SV=1	Mo25-like	BnaC07g34260D [Brassica napus]	106	137	100	149	140	132	124	119	131	100
BnaA01T0098700WE	BnaA01G0098700WE	westar	GO:0004459	L-lactate dehydrogenase B-like; K00016 L-lactate dehydrogenase [EC:1.1.1.27] (A)	L-lactate dehydrogenase B (Fragment) OS=Hordeum vulgare PE=1 SV=1	lactate/malate dehydrogenase, alpha/beta C-terminal domain	PREDICTED: L-lactate dehydrogenase B-like [Brassica rapa]	0	0	0	0	0	1	0	0	0	0
BnaA01T0098800WE	BnaA01G0098800WE	westar	--	--	Protein ROOT PRIMORDIUM DEFECTIVE 1 OS=Arabidopsis thaliana GN=RPD1 PE=1 SV=1	Plant organelle RNA recognition domain	PREDICTED: protein ROOT PRIMORDIUM DEFECTIVE 1 [Brassica rapa]	170	161	181	210	188	171	154	114	230	209
BnaA01T0098900WE	BnaA01G0098900WE	NA	NA	NA	NA	NA	NA	8	5	8	7	11	15	17	8	12	3
BnaA01T0099000WE	BnaA01G0099000WE	westar	--	RPA70D; replication protein A 70 kDa DNA-binding subunit D; K07466 replication factor A1 (A)	Replication protein A 70 kDa DNA-binding subunit D OS=Arabidopsis thaliana GN=RPA1D PE=2 SV=1	--	BnaA01g17820D [Brassica napus]	0	0	0	0	0	1	0	0	0	0
BnaA01T0099100WE	BnaA01G0099100WE	westar	--	phosphatidylinositol 4-kinase beta-like protein; K19801 phosphatidylinositol 4-kinase B [EC:2.7.1.67] (A)	Phosphatidylinositol 4-kinase beta 1 OS=Arabidopsis thaliana GN=PI4KB1 PE=1 SV=1	--	BnaA01g17830D [Brassica napus]	1	0	0	0	0	0	0	3	0	0
BnaA01T0099200WE	BnaA01G0099200WE	westar	--	--	--	--	BnaA01g17840D [Brassica napus]	2	6	5	0	4	0	8	2	3	1
BnaA01T0099300WE	BnaA01G0099300WE	westar	--	125 kDa kinesin-related protein; K10398 kinesin family member 11 (A)	--	--	BnaA07g13660D [Brassica napus]	0	1	0	0	0	0	0	0	0	0
BnaA01T0099400WE	BnaA01G0099400WE	westar	--	hypothetical protein; K14494 DELLA protein (A)	Scarecrow-like protein 13 OS=Arabidopsis thaliana GN=SCL13 PE=2 SV=2	GRAS domain family	BnaA01g17860D [Brassica napus]	308	285	410	644	674	803	869	979	856	1186
BnaA01T0099500WE	BnaA01G0099500WE	westar	GO:0007010	--	Microtubule-associated protein 70-5 OS=Arabidopsis thaliana GN=MAP70.5 PE=1 SV=1	Microtubule-associated protein 70	BnaA01g17870D [Brassica napus]	1	3	3	7	5	4	1	1	1	0
BnaA01T0099600WE	BnaA01G0099600WE	westar	--	--	--	Pollen proteins Ole e I like	PREDICTED: uncharacterized protein LOC103868310 [Brassica rapa]	20	8	9	7	6	6	22	19	22	13
BnaA01T0099700WE	BnaA01G0099700WE	westar	GO:0005515	ubiquitin-like domain-containing CTD phosphatase; K17618 ubiquitin-like domain-containing CTD phosphatase 1 [EC:3.1.3.16] (A)	Ubiquitin-like domain-containing CTD phosphatase OS=Arabidopsis thaliana GN=At4g06599 PE=2 SV=1	Ubiquitin family	BnaA01g17890D [Brassica napus]	262	233	252	610	464	494	247	269	382	377
BnaA01T0099800WE	BnaA01G0099800WE	westar	--	putative WEB family protein At4g17210; K17618 ubiquitin-like domain-containing CTD phosphatase 1 [EC:3.1.3.16] (A)	Putative WEB family protein At4g17210 OS=Arabidopsis thaliana GN=At4g17210 PE=3 SV=1	Weak chloroplast movement under blue light	BnaA01g17900D [Brassica napus]	6	6	13	31	25	25	11	8	17	19
BnaA01T0099900WE	BnaA01G0099900WE	westar	GO:0004553	hypothetical protein; K19893 glucan endo-1,3-beta-glucosidase 5/6 [EC:3.2.1.39] (A)	Glucan endo-1,3-beta-glucosidase 5 OS=Arabidopsis thaliana GN=At4g31140 PE=1 SV=1	X8 domain	PREDICTED: glucan endo-1,3-beta-glucosidase 5 [Brassica rapa]	15	11	14	6	4	7	2	10	11	10
BnaA01T0100000WE	BnaA01G0100000WE	westar	GO:0003924	ras-related protein RABB1c; K07877 Ras-related protein Rab-2A (A)	Ras-related protein RABB1c OS=Arabidopsis thaliana GN=RABB1C PE=1 SV=1	Ras family	PREDICTED: ras-related protein RABB1c [Brassica rapa]	199	222	248	711	547	581	199	86	601	390
BnaA01T0100100WE	BnaA01G0100100WE	westar	GO:0000272	beta-amylase 3, chloroplastic-like; K01177 beta-amylase [EC:3.2.1.2] (A)	Beta-amylase 3, chloroplastic OS=Arabidopsis thaliana GN=BAM3 PE=1 SV=3	Glycosyl hydrolase family 14	PREDICTED: beta-amylase 3, chloroplastic-like [Brassica rapa]	489	375	464	152	101	149	434	404	429	490
BnaA01T0100200WE	BnaA01G0100200WE	westar	--	--	--	--	hypothetical protein AALP_AA1G332300 [Arabis alpina]	1	0	0	0	0	0	0	0	0	2
BnaA01T0100300WE	BnaA01G0100300WE	westar	--	junctophilin-4-like; K19755 radial spoke head protein 1 (A)	Phosphatidylinositol 4-phosphate 5-kinase 5 OS=Arabidopsis thaliana GN=PIP5K5 PE=2 SV=1	MORN repeat	BnaCnng56290D [Brassica napus]	176	192	219	147	172	168	181	143	222	230
BnaA01T0100400WE	BnaA01G0100400WE	westar	GO:0003755	hypothetical protein; K10848 DNA excision repair protein ERCC-4 [EC:3.1.-.-] (A)	--	Cyclophilin type peptidyl-prolyl cis-trans isomerase/CLD	BnaA01g17950D [Brassica napus]	102	99	78	257	160	218	129	97	183	218
BnaA01T0100500WE	BnaA01G0100500WE	westar	--	hypothetical protein; K12501 homogentisate solanesyltransferase [EC:2.5.1.117] (A)	Trihelix transcription factor ASIL2 OS=Arabidopsis thaliana GN=ASIL2 PE=2 SV=1	Myb/SANT-like DNA-binding domain	PREDICTED: uncharacterized protein LOC103868920 [Brassica rapa]	123	136	147	168	186	179	163	115	154	190
BnaA01T0100600WE	BnaA01G0100600WE	westar	--	--	--	--	hypothetical protein AALP_AA8G291000 [Arabis alpina]	0	0	0	0	0	1	2	0	2	1
BnaA01T0100700WE	BnaA01G0100700WE	westar	GO:0005515	(S)-ureidoglycine aminohydrolase-like; K14977 (S)-ureidoglycine aminohydrolase [EC:3.5.3.26] (A)	(S)-ureidoglycine aminohydrolase OS=Arabidopsis thaliana GN=UGLYAH PE=1 SV=1	Cupin domain	BnaA01g17980D [Brassica napus]	297	203	312	494	267	415	332	238	498	360
BnaA01T0100800WE	BnaA01G0100800WE	westar	GO:0004252	hypothetical protein; K01358 ATP-dependent Clp protease, protease subunit [EC:3.4.21.92] (A)	ATP-dependent Clp protease proteolytic subunit-related protein 4, chloroplastic OS=Arabidopsis thaliana GN=CLPR4 PE=1 SV=1	Clp protease	hypothetical protein EUTSA_v10025815mg [Eutrema salsugineum]	1253	1247	1128	1797	1382	1731	1027	886	1484	1190
BnaA01T0100900WE	BnaA01G0100900WE	westar	GO:0005576	--	Expansin-like B1 OS=Arabidopsis thaliana GN=EXLB1 PE=2 SV=2	Pollen allergen	expansin-like B1 precursor [Brassica rapa]	0	0	0	330	118	61	2	0	1721	754
BnaA01T0101000WE	BnaA01G0101000WE	westar	GO:0000439	general transcription factor IIH subunit 4; K03144 transcription initiation factor TFIIH subunit 4 (A)	General transcription factor IIH subunit 4 OS=Pan troglodytes GN=GTF2H4 PE=3 SV=1	Transcription factor Tfb2	PREDICTED: LOW QUALITY PROTEIN: general transcription factor IIH subunit 4 [Brassica rapa]	149	144	155	153	160	125	160	146	168	129
BnaA01T0101100WE	BnaA01G0101100WE	westar	GO:0004252	peptidase, putative (EC:3.4.21.25); K18443 golgi-specific brefeldin A-resistance guanine nucleotide exchange factor 1 (A)	Cucumisin OS=Cucumis melo PE=1 SV=1	Peptidase inhibitor I9	PREDICTED: cucumisin-like [Brassica rapa]	0	0	0	0	0	0	0	0	0	0
BnaA01T0101200WE	BnaA01G0101200WE	westar	--	--	--	--	BnaA01g18030D [Brassica napus]	67	87	72	134	136	112	109	75	153	146
BnaA01T0101300WE	BnaA01G0101300WE	westar	--	isoleucine N-monooxygenase 1-like; K12153 phenylalanine N-monooxygenase [EC:1.14.13.124] (A)	--	--	PREDICTED: uncharacterized protein LOC103868993 [Brassica rapa]	10	17	8	1	0	2	7	8	1	5
BnaA01T0101400WE	BnaA01G0101400WE	westar	--	--	--	--	BnaA01g18050D [Brassica napus]	86	133	72	2	2	7	75	74	5	5
BnaA01T0101500WE	BnaA01G0101500WE	westar	GO:0004672	probable serine/threonine-protein kinase cdc7; K02214 cell division control protein 7 [EC:2.7.11.1] (A)	Cell division cycle 7-related protein kinase OS=Homo sapiens GN=CDC7 PE=1 SV=1	Protein kinase domain	PREDICTED: probable serine/threonine-protein kinase cdc7 [Brassica rapa]	14	13	12	5	3	10	5	2	1	4
BnaA01T0101600WE	BnaA01G0101600WE	westar	--	--	--	--	BnaA01g18070D [Brassica napus]	130	164	162	161	148	176	138	113	126	86
BnaA01T0101700WE	BnaA01G0101700WE	westar	--	uncharacterized LOC100250295; K03452 magnesium/proton exchanger (A)	Pentatricopeptide repeat-containing protein At4g16835, mitochondrial OS=Arabidopsis thaliana GN=DYW10 PE=2 SV=3	DYW family of nucleic acid deaminases	PREDICTED: pentatricopeptide repeat-containing protein At4g16835, mitochondrial [Brassica rapa]	13	10	19	5	3	15	9	6	10	10
BnaA01T0101800WE	BnaA01G0101800WE	westar	GO:0004806	phospholipase A(1) DAD1, chloroplastic; K16818 phospholipase A1 [EC:3.1.1.32] (A)	Phospholipase A1-Ibeta2, chloroplastic OS=Arabidopsis thaliana GN=At4g16820 PE=1 SV=2	Lipase (class 3)	PREDICTED: phospholipase A1-Ibeta2, chloroplastic [Brassica rapa]	0	0	0	0	2	1	0	0	0	0
BnaA01T0101900WE	BnaA01G0101900WE	westar	--	--	--	--	PREDICTED: uncharacterized protein LOC103839983 [Brassica rapa]	5	1	3	13	11	8	8	5	8	5
BnaA01T0102000WE	BnaA01G0102000WE	westar	--	polycomb group protein VERNALIZATION 2-like; K11463 polycomb protein SUZ12 (A)	Polycomb group protein VERNALIZATION 2 OS=Arabidopsis thaliana GN=VRN2 PE=1 SV=2	VEFS-Box of polycomb protein	BnaA01g18110D [Brassica napus]	0	0	0	0	0	0	0	0	0	0
BnaA01T0102100WE	BnaA01G0102100WE	westar	--	WD repeat-containing protein LWD1-like; K11805 WD repeat-containing protein 68 (A)	--	--	BnaC03g59950D [Brassica napus]	0	0	0	0	0	0	0	0	0	0
BnaA01T0102200WE	BnaA01G0102200WE	westar	--	--	--	Cotton fibre expressed protein	PREDICTED: serine/arginine repetitive matrix protein 1-like [Brassica rapa]	215	235	271	360	283	305	270	110	417	203
BnaA01T0102300WE	BnaA01G0102300WE	westar	GO:0000976	homeobox-leucine zipper protein HAT4; K09338 homeobox-leucine zipper protein (A)	Homeobox-leucine zipper protein HAT4 OS=Arabidopsis thaliana GN=HAT4 PE=1 SV=1	Homeobox associated leucine zipper	PREDICTED: homeobox-leucine zipper protein HAT4 [Brassica rapa]	575	782	433	552	984	1083	1116	337	726	559
BnaA01T0102400WE	BnaA01G0102400WE	westar	--	--	--	--	BnaA01g18150D [Brassica napus]	1	1	0	0	5	0	6	0	0	1
BnaA01T0102500WE	BnaA01G0102500WE	westar	GO:0003995	peroxisomal acyl-coenzyme A oxidase 1; K00232 acyl-CoA oxidase [EC:1.3.3.6] (A)	Peroxisomal acyl-coenzyme A oxidase 1 OS=Arabidopsis thaliana GN=ACX1 PE=1 SV=1	Acyl-CoA dehydrogenase, middle domain	BnaA01g18160D [Brassica napus]	756	702	783	3867	3624	3053	727	261	1852	808
BnaA01T0102500WE.1	BnaA01G0102500WE.1	NA	NA	NA	NA	NA	NA	417	644	368	388	349	2480	537	481	102	444
BnaA01T0102600WE	BnaA01G0102600WE	westar	GO:0003700	ethylene-responsive transcription factor TINY; K09286 EREBP-like factor (A)	Ethylene-responsive transcription factor ERF039 OS=Arabidopsis thaliana GN=ERF039 PE=2 SV=1	AP2 domain	PREDICTED: ethylene-responsive transcription factor ERF039-like [Brassica rapa]	45	61	42	326	117	375	58	20	122	103
BnaA01T0102700WE	BnaA01G0102700WE	westar	--	--	--	--	BnaA06g21630D [Brassica napus]	0	0	0	0	0	0	0	0	0	0
BnaA01T0102800WE	BnaA01G0102800WE	westar	--	probable glycosyltransferase At5g20260; K18789 xylogalacturonan beta-1,3-xylosyltransferase [EC:2.4.2.41] (A)	Probable glycosyltransferase At5g03795 OS=Arabidopsis thaliana GN=At5g03795 PE=3 SV=2	Exostosin family	PREDICTED: probable glycosyltransferase At5g03795 [Brassica rapa]	0	0	0	0	0	0	0	0	0	0
BnaA01T0102800WE.1	BnaA01G0102800WE.1	NA	NA	NA	NA	NA	NA	0	0	0	0	0	0	0	0	0	0
BnaA01T0102900WE	BnaA01G0102900WE	westar	GO:0000287	hypothetical protein; K19968 (E)-beta-ocimene synthase [EC:4.2.3.106] (A)	(E)-beta-ocimene synthase, chloroplastic OS=Arabidopsis thaliana GN=TPS02 PE=2 SV=1	Terpene synthase, N-terminal domain	PREDICTED: (E)-beta-ocimene synthase, chloroplastic [Brassica rapa]	0	0	0	0	0	0	0	0	0	0
BnaA01T0103000WE	BnaA01G0103000WE	westar	GO:0003735	60S ribosomal protein L15-1; K02877 large subunit ribosomal protein L15e (A)	60S ribosomal protein L15-1 OS=Arabidopsis thaliana GN=RPL15A PE=2 SV=1	Ribosomal L15	BnaA08g30370D [Brassica napus]	722	787	676	646	516	852	455	491	772	657
BnaA01T0103100WE	BnaA01G0103100WE	westar	GO:0005975	UDP-N-acetylglucosamine transferase subunit ALG13 homolog; K07432 beta-1,4-N-acetylglucosaminyltransferase [EC:2.4.1.141] (A)	UDP-N-acetylglucosamine transferase subunit ALG13 homolog OS=Rattus norvegicus GN=Alg13 PE=1 SV=1	Glycosyltransferase family 28 C-terminal domain	PREDICTED: UDP-N-acetylglucosamine transferase subunit ALG13 homolog [Brassica rapa]	78	66	62	78	69	106	62	65	72	44
BnaA01T0103200WE	BnaA01G0103200WE	westar	GO:0004609	phosphatidylserine decarboxylase proenzyme 1, mitochondrial; K01613 phosphatidylserine decarboxylase [EC:4.1.1.65] (A)	Phosphatidylserine decarboxylase proenzyme 1, mitochondrial OS=Arabidopsis thaliana GN=PSD1 PE=2 SV=1	Phosphatidylserine decarboxylase	PREDICTED: phosphatidylserine decarboxylase proenzyme 1, mitochondrial [Brassica rapa]	19	7	35	12	10	23	6	10	16	7
BnaA01T0103300WE	BnaA01G0103300WE	westar	--	--	--	--	BnaAnng13390D [Brassica napus]	99	113	111	118	158	169	117	93	141	80
BnaA01T0103400WE	BnaA01G0103400WE	westar	--	pheophorbidase; K13544 pheophorbidase [EC:3.1.1.82] (A)	Pheophorbidase OS=Raphanus sativus GN=PPD PE=1 SV=1	Alpha/beta hydrolase family	PREDICTED: pheophorbidase [Brassica rapa]	108	63	129	1656	948	1143	128	106	562	354
BnaA01T0103500WE	BnaA01G0103500WE	westar	GO:0003676	putative pre-mRNA-splicing factor ATP-dependent RNA helicase DHX16; K12813 pre-mRNA-splicing factor ATP-dependent RNA helicase DHX16 [EC:3.6.4.13] (A)	Putative pre-mRNA-splicing factor ATP-dependent RNA helicase DHX16 OS=Dictyostelium discoideum GN=dhx16 PE=3 SV=1	AAA domain	PREDICTED: putative pre-mRNA-splicing factor ATP-dependent RNA helicase DHX16 [Brassica rapa]	287	298	289	476	623	396	217	121	187	104
BnaA01T0103600WE	BnaA01G0103600WE	westar	GO:0005515	--	VAN3-binding protein OS=Arabidopsis thaliana GN=VAB PE=1 SV=1	Plant pleckstrin homology-like region	PREDICTED: uncharacterized protein LOC103869305 [Brassica rapa]	148	156	130	521	315	555	145	119	372	248
BnaA01T0103700WE	BnaA01G0103700WE	westar	--	heat shock 70 kDa protein 17-like; K09486 hypoxia up-regulated 1 (A)	Heat shock 70 kDa protein 17 OS=Arabidopsis thaliana GN=HSP70-17 PE=2 SV=1	Hsp70 protein	PREDICTED: LOW QUALITY PROTEIN: heat shock 70 kDa protein 17 [Brassica rapa]	40	60	32	22	36	57	36	33	18	18
BnaA01T0103800WE	BnaA01G0103800WE	westar	--	uncharacterized LOC103446271; K13506 glycerol-3-phosphate O-acyltransferase 3/4 [EC:2.3.1.15] (A)	Uncharacterized protein At1g04910 OS=Arabidopsis thaliana GN=At1g04910 PE=2 SV=1	GDP-fucose protein O-fucosyltransferase	BnaA01g17130D [Brassica napus]	256	240	283	65	105	95	245	172	229	186
BnaA01T0103900WE	BnaA01G0103900WE	westar	GO:0004540	serine/threonine-protein kinase/endoribonuclease IRE1b; K08852 serine/threonine-protein kinase/endoribonuclease IRE1 [EC:2.7.11.1 3.1.26.-] (A)	Serine/threonine-protein kinase/endoribonuclease IRE1b OS=Arabidopsis thaliana GN=IRE1B PE=2 SV=1	Ribonuclease 2-5A	PREDICTED: serine/threonine-protein kinase/endoribonuclease IRE1b-like [Brassica rapa]	0	1	0	0	0	0	0	0	0	0
BnaA01T0104000WE	BnaA01G0104000WE	westar	GO:0004222	Metalloendoproteinase 1 precursor, putative (EC:3.4.24.7); K07999 matrix metalloproteinase-20 (enamelysin) [EC:3.4.24.-] (A)	Metalloendoproteinase 1-MMP OS=Arabidopsis thaliana GN=1MMP PE=1 SV=1	Putative peptidoglycan binding domain	PREDICTED: metalloendoproteinase 1-like [Brassica rapa]	0	4	3	5	0	4	3	3	0	0
BnaA01T0104100WE	BnaA01G0104100WE	westar	GO:0003676	DEAD-box ATP-dependent RNA helicase 28; K13181 ATP-dependent RNA helicase DDX27 [EC:3.6.4.13] (A)	DEAD-box ATP-dependent RNA helicase 28 OS=Arabidopsis thaliana GN=RH28 PE=2 SV=1	DEAD/DEAH box helicase	PREDICTED: LOW QUALITY PROTEIN: DEAD-box ATP-dependent RNA helicase 28 [Brassica rapa]	0	0	0	0	0	0	0	0	0	0
BnaA01T0104200WE	BnaA01G0104200WE	westar	GO:0046872	--	Zinc finger protein ZAT9 OS=Arabidopsis thaliana GN=ZAT9 PE=2 SV=1	C2H2-type zinc finger	BnaA01g17100D [Brassica napus]	17	37	12	4	5	12	5	2	3	3
BnaA01T0104300WE	BnaA01G0104300WE	westar	GO:0016757	hypothetical protein; K00750 glycogenin glucosyltransferase [EC:2.4.1.186] (A)	Putative glucuronosyltransferase PGSIP7 OS=Arabidopsis thaliana GN=PGSIP7 PE=3 SV=1	Glycosyl transferase family 8	PREDICTED: putative glucuronosyltransferase PGSIP7 [Brassica rapa]	0	0	0	0	0	0	0	0	0	0
BnaA01T0104400WE	BnaA01G0104400WE	NA	NA	NA	NA	NA	NA	21	20	13	14	11	5	19	10	1	5
BnaA01T0104500WE	BnaA01G0104500WE	westar	--	glutathione S-transferase F6-like; K00799 glutathione S-transferase [EC:2.5.1.18] (A)	--	--	BnaC08g16120D [Brassica napus]	0	0	0	0	0	0	0	0	0	0
BnaA01T0104600WE	BnaA01G0104600WE	westar	--	--	--	--	PREDICTED: uncharacterized protein LOC103828523 [Brassica rapa]	2	0	1	2	1	8	0	0	2	2
BnaA01T0104700WE	BnaA01G0104700WE	westar	GO:0003824	probable protein phosphatase 2C 55; K17508 protein phosphatase PTC7 [EC:3.1.3.16] (A)	Probable protein phosphatase 2C 55 OS=Arabidopsis thaliana GN=At4g16580 PE=2 SV=2	Stage II sporulation protein E (SpoIIE)	BnaA01g35420D [Brassica napus]	569	519	623	372	373	503	542	467	451	415
BnaA01T0104800WE	BnaA01G0104800WE	westar	GO:0005737	protein arginine N-methyltransferase 1.6-like; K11438 type III protein arginine methyltransferase [EC:2.1.1.321] (A)	Protein arginine N-methyltransferase 1.6 OS=Arabidopsis thaliana GN=PRMT16 PE=2 SV=2	Ribosomal protein L11 methyltransferase (PrmA)	BnaA01g35410D [Brassica napus]	34	24	25	19	9	17	36	31	40	51
BnaA01T0104900WE	BnaA01G0104900WE	westar	GO:0003824	hypothetical protein; K10863 aprataxin [EC:3.-.-.-] (A)	Histidine triad nucleotide-binding protein 3 OS=Xenopus tropicalis GN=hint3 PE=2 SV=1	Scavenger mRNA decapping enzyme C-term binding	PREDICTED: histidine triad nucleotide-binding protein 3 [Brassica rapa]	89	102	99	140	106	150	60	80	98	76
BnaA01T0105000WE	BnaA01G0105000WE	westar	GO:0004190	hypothetical protein; K01381 saccharopepsin [EC:3.4.23.25] (A)	Aspartic proteinase nepenthesin-2 OS=Nepenthes gracilis GN=nep2 PE=1 SV=1	Xylanase inhibitor C-terminal	BnaA01g17170D [Brassica napus]	135	23	87	1688	1171	2109	125	58	997	1108
BnaA01T0105100WE	BnaA01G0105100WE	westar	GO:0004190	heat shock 22 kDa protein, mitochondrial-like; K13993 HSP20 family protein (A)	--	--	BnaA01g17180D [Brassica napus]	0	0	0	0	0	0	0	0	0	0
BnaA01T0105200WE	BnaA01G0105200WE	westar	GO:0004190	heat shock 22 kDa protein, mitochondrial-like; K13993 HSP20 family protein (A)	--	--	BnaC01g19740D [Brassica napus]	0	0	0	0	0	0	0	0	0	0
BnaA01T0105300WE	BnaA01G0105300WE	westar	GO:0045735	--	Napin-B OS=Brassica napus GN=NAPB PE=2 SV=1	Protease inhibitor/seed storage/LTP family	RecName: Full=Napin-B; AltName: Full=1.7S seed storage protein; Contains: RecName: Full=Napin-B small chain; Contains: RecName: Full=Napin-B large chain; Flags: Precursor [Brassica napus]	0	0	0	0	0	0	0	0	0	0
BnaA01T0105400WE	BnaA01G0105400WE	westar	--	--	--	Domain of unknown function (DUF4535)	BnaA01g17210D [Brassica napus]	8	16	15	25	26	34	9	9	19	9
BnaA01T0105500WE	BnaA01G0105500WE	westar	GO:0006914	autophagy-related protein 8f-like; K08341 GABA(A) receptor-associated protein (A)	Autophagy-related protein 8f OS=Arabidopsis thaliana GN=ATG8F PE=2 SV=1	Autophagy protein Atg8 ubiquitin like	BnaC01g19720D [Brassica napus]	0	0	0	0	0	1	0	0	1	0
BnaA01T0105600WE	BnaA01G0105600WE	westar	--	--	Root meristem growth factor 6 OS=Arabidopsis thaliana GN=RGF6 PE=3 SV=1	--	BnaC01g19710D [Brassica napus]	0	2	2	0	0	2	0	0	0	0
BnaA01T0105700WE	BnaA01G0105700WE	westar	--	hypothetical protein; K13899 cystatin-C (A)	Cysteine proteinase inhibitor 4 OS=Arabidopsis thaliana GN=CYS4 PE=3 SV=2	--	BnaA01g17250D [Brassica napus]	4	6	5	46	21	69	19	24	23	45
BnaA01T0105800WE	BnaA01G0105800WE	westar	GO:0004869	cysteine proteinase inhibitor 1-like; K13899 cystatin-C (A)	Cysteine proteinase inhibitor 4 OS=Arabidopsis thaliana GN=CYS4 PE=3 SV=2	Cystatin domain	BnaA01g17280D [Brassica napus]	0	0	0	1	0	0	0	0	0	0
BnaA01T0105900WE	BnaA01G0105900WE	westar	--	--	Root meristem growth factor 6 OS=Arabidopsis thaliana GN=RGF6 PE=3 SV=1	--	BnaC01g19710D [Brassica napus]	0	0	0	0	0	0	0	0	0	0
BnaA01T0106000WE	BnaA01G0106000WE	westar	GO:0004869	cysteine proteinase inhibitor 1 {ECO:0000303|PubMed:14697268}-like; K13899 cystatin-C (A)	Cysteine proteinase inhibitor 4 OS=Arabidopsis thaliana GN=CYS4 PE=3 SV=2	Cystatin domain	BnaA01g17290D [Brassica napus]	2	0	0	4	4	0	2	0	2	0
BnaA01T0106100WE	BnaA01G0106100WE	westar	--	cysteine proteinase inhibitor 1-like; K13899 cystatin-C (A)	Cysteine proteinase inhibitor 4 OS=Arabidopsis thaliana GN=CYS4 PE=3 SV=2	Phloem filament protein PP1 cystatin-like domain	BnaA01g17300D [Brassica napus]	0	0	0	0	0	2	0	0	0	0
BnaA01T0106200WE	BnaA01G0106200WE	westar	GO:0005515	U-box domain-containing protein 4; K08332 vacuolar protein 8 (A)	U-box domain-containing protein 4 OS=Arabidopsis thaliana GN=PUB4 PE=1 SV=3	Armadillo/beta-catenin-like repeat	PREDICTED: U-box domain-containing protein 4 [Brassica rapa]	30	59	30	30	45	15	44	160	15	76
BnaA01T0106200WE.1	BnaA01G0106200WE.1	NA	NA	NA	NA	NA	NA	639	667	666	857	806	675	803	376	710	473
BnaA01T0106300WE	BnaA01G0106300WE	westar	GO:0016020	inositol transporter 4-like; K08150 MFS transporter, SP family, solute carrier family 2 (myo-inositol transporter), member 13 (A)	Inositol transporter 4 OS=Arabidopsis thaliana GN=INT4 PE=1 SV=1	Sugar (and other) transporter	PREDICTED: inositol transporter 4-like [Brassica rapa]	19	13	13	13	7	1	19	7	6	1
BnaA01T0106400WE	BnaA01G0106400WE	westar	--	pentatricopeptide repeat-containing protein At4g16470-like; K00857 thymidine kinase [EC:2.7.1.21] (A)	Pentatricopeptide repeat-containing protein At4g16470 OS=Arabidopsis thaliana GN=PCMP-E12 PE=2 SV=2	PPR repeat	PREDICTED: pentatricopeptide repeat-containing protein At4g16470 [Brassica rapa]	11	13	18	10	3	7	7	1	5	1
BnaA01T0106500WE	BnaA01G0106500WE	westar	--	hypothetical protein; K04730 interleukin-1 receptor-associated kinase 1 [EC:2.7.11.1] (A)	Probable receptor-like protein kinase At1g67000 OS=Arabidopsis thaliana GN=At1g67000 PE=2 SV=2	Wall-associated receptor kinase C-terminal	BnaA01g17340D [Brassica napus]	0	1	1	0	2	1	1	1	1	1
BnaA01T0106600WE	BnaA01G0106600WE	westar	--	probable RNA-dependent RNA polymerase 5; K11699 RNA-dependent RNA polymerase [EC:2.7.7.48] (A)	Probable RNA-dependent RNA polymerase 5 OS=Arabidopsis thaliana GN=RDR5 PE=2 SV=2	--	BnaA10g22280D [Brassica napus]	0	0	0	0	0	0	0	0	0	0
BnaA01T0106700WE	BnaA01G0106700WE	westar	--	--	--	--	BnaC07g33710D [Brassica napus]	0	0	0	0	0	0	0	0	0	0
BnaA01T0106800WE	BnaA01G0106800WE	westar	--	--	--	NADH-ubiquinone oxidoreductase complex I, 21 kDa subunit	BnaA01g17350D [Brassica napus]	179	237	192	180	210	173	198	104	188	151
BnaA01T0106900WE	BnaA01G0106900WE	westar	--	--	--	--	BnaA01g17360D [Brassica napus]	73	62	67	44	41	20	29	21	41	12
BnaA01T0107000WE	BnaA01G0107000WE	westar	--	uncharacterized LOC104813337; K05609 ubiquitin carboxyl-terminal hydrolase L3 [EC:3.4.19.12] (A)	--	Domain of unknown function (DUF4409)	BnaA01g17390D [Brassica napus]	0	0	0	0	0	0	0	0	0	0
BnaA01T0107100WE	BnaA01G0107100WE	westar	--	--	CASP-like protein 2B1 OS=Arabidopsis lyrata subsp. lyrata GN=ARALYDRAFT_915107 PE=3 SV=1	Domain of unknown function (DUF588)	BnaA01g17400D [Brassica napus]	45	51	37	249	261	224	29	29	146	104
BnaA01T0107200WE	BnaA01G0107200WE	westar	--	TTLL8; tubulin tyrosine ligase-like family, member 8; K16608 tubulin monoglycylase TTLL3/8 [EC:6.3.2.-] (A)	Protein NAR1 OS=Arabidopsis thaliana GN=NAR1 PE=1 SV=1	Iron hydrogenase small subunit	BnaA01g17410D [Brassica napus]	64	59	57	114	100	102	64	47	100	84
BnaA01T0107300WE	BnaA01G0107300WE	westar	GO:0046983	transcription factor MYC2-like; K13422 transcription factor MYC2 (A)	Transcription factor bHLH3 OS=Arabidopsis thaliana GN=BHLH3 PE=2 SV=1	Helix-loop-helix DNA-binding domain	BnaA01g17420D [Brassica napus]	159	187	236	320	308	276	254	165	246	245
BnaA01T0107400WE	BnaA01G0107400WE	westar	--	--	--	--	BnaA01g17440D [Brassica napus]	18	14	33	18	8	14	17	15	27	13
BnaA01T0107500WE	BnaA01G0107500WE	westar	--	putative pentatricopeptide repeat-containing protein At2g02150-like; K17710 pentatricopeptide repeat domain-containing protein 1 (A)	Pentatricopeptide repeat-containing protein At4g16390, chloroplastic OS=Arabidopsis thaliana GN=P67 PE=1 SV=3	PPR repeat	PREDICTED: pentatricopeptide repeat-containing protein At4g16390, chloroplastic [Brassica rapa]	165	203	144	85	91	84	93	104	100	91
BnaA01T0107600WE	BnaA01G0107600WE	westar	--	hypothetical protein; K04426 mitogen-activated protein kinase kinase kinase 5 [EC:2.7.11.25] (A)	Neurofilament medium polypeptide OS=Gallus gallus GN=NEFM PE=2 SV=2	--	BnaA01g17460D [Brassica napus]	122	96	140	97	124	138	128	129	129	126
BnaA01T0107700WE	BnaA01G0107700WE	westar	GO:0003677	--	B3 domain-containing protein REM10 OS=Arabidopsis thaliana GN=REM10 PE=2 SV=1	B3 DNA binding domain	PREDICTED: B3 domain-containing protein REM9-like [Brassica rapa]	0	0	0	0	0	0	0	0	0	0
BnaA01T0107800WE	BnaA01G0107800WE	westar	GO:0030001	--	--	Heavy-metal-associated domain	BnaA01g17470D [Brassica napus]	63	49	62	79	65	50	148	86	180	171
BnaA01T0107900WE	BnaA01G0107900WE	westar	GO:0005085	DOCK4; dedicator of cytokinesis 4; K17697 dedicator of cytokinesis protein 4 (A)	Guanine nucleotide exchange factor SPIKE 1 OS=Arabidopsis thaliana GN=SPK1 PE=1 SV=1	C2 domain in Dock180 and Zizimin proteins	BnaA01g17490D [Brassica napus]	228	219	193	86	128	127	178	107	174	175
BnaA01T0108000WE	BnaA01G0108000WE	westar	GO:0016491	flavonol synthase/flavanone 3-hydroxylase-like; K05278 flavonol synthase [EC:1.14.11.23] (A)	Leucoanthocyanidin dioxygenase OS=Petunia hybrida GN=ANT17 PE=2 SV=1	non-haem dioxygenase in morphine synthesis N-terminal	PREDICTED: leucoanthocyanidin dioxygenase [Brassica rapa]	73	67	90	196	239	189	72	52	125	87
BnaA01T0108100WE	BnaA01G0108100WE	westar	GO:0003676	FCA-5; flowering time control protein FCA-like; K13207 CUG-BP- and ETR3-like factor (A)	Flowering time control protein FCA OS=Arabidopsis thaliana GN=FCA PE=1 SV=2	WW domain	BnaC01g21860D [Brassica napus]	68	94	57	116	138	93	88	79	106	74
BnaA01T0108200WE	BnaA01G0108200WE	westar	GO:0004601	peroxidase 40-like; K00430 peroxidase [EC:1.11.1.7] (A)	Peroxidase 40 OS=Arabidopsis thaliana GN=PER40 PE=2 SV=2	Peroxidase	BnaA01g17520D [Brassica napus]	1	1	0	0	0	0	0	0	0	0
BnaA01T0108300WE	BnaA01G0108300WE	westar	GO:0003676	hypothetical protein; K03017 DNA-directed RNA polymerase II subunit RPB9 (A)	DNA-directed RNA polymerases II, IV and V subunit 9B OS=Arabidopsis thaliana GN=NRPB9B PE=1 SV=1	RNA polymerases M/15 Kd subunit	PREDICTED: DNA-directed RNA polymerases II, IV and V subunit 9B isoform X2 [Brassica rapa]	32	20	28	6	8	12	15	27	32	16
BnaA01T0108400WE	BnaA01G0108400WE	westar	GO:0004553	hypothetical protein; K19891 glucan endo-1,3-beta-glucosidase 1/2/3 [EC:3.2.1.39] (A)	Glucan endo-1,3-beta-glucosidase, basic vacuolar isoform OS=Hevea brasiliensis GN=HGN1 PE=1 SV=2	Glycosyl hydrolases family 17	BnaA01g17540D [Brassica napus]	0	0	0	2	0	4	0	0	0	1
BnaA01T0108500WE	BnaA01G0108500WE	westar	GO:0000166	ABC transporter ATP-binding protein; K02471 putative ATP-binding cassette transporter (A)	ABC transporter D family member 2, chloroplastic OS=Arabidopsis thaliana GN=ABCC2 PE=1 SV=1	ABC transporter	PREDICTED: ABC transporter D family member 2, chloroplastic [Brassica rapa]	408	485	504	381	364	469	429	394	499	412
BnaA01T0108600WE	BnaA01G0108600WE	westar	GO:0016881	ubiquitin-conjugating enzyme E2 32-like; K10578 ubiquitin-conjugating enzyme E2 J1 [EC:2.3.2.23] (A)	Ubiquitin-conjugating enzyme E2 32 OS=Arabidopsis thaliana GN=UBC32 PE=2 SV=1	Ubiquitin-conjugating enzyme	PREDICTED: ubiquitin-conjugating enzyme E2 32-like [Brassica rapa]	257	238	279	420	302	503	289	255	304	263
BnaA01T0108700WE	BnaA01G0108700WE	westar	--	--	--	--	PREDICTED: glycine-rich cell wall structural protein-like [Camelina sativa]	4	3	5	13	27	17	2	3	21	24
BnaA01T0108800WE	BnaA01G0108800WE	westar	GO:0006508	cysteine proteinase 15A-like; K01373 cathepsin F [EC:3.4.22.41] (A)	Cysteine proteinase RD19a OS=Arabidopsis thaliana GN=RD19A PE=2 SV=1	Cathepsin propeptide inhibitor domain (I29)	PREDICTED: cysteine proteinase 15A-like [Brassica rapa]	8850	7679	11107	37588	19886	22330	6517	4737	15461	10702
BnaA01T0108900WE	BnaA01G0108900WE	westar	--	hypothetical protein; K00948 ribose-phosphate pyrophosphokinase [EC:2.7.6.1] (A)	--	--	PREDICTED: uncharacterized protein LOC103870016 [Brassica rapa]	276	260	220	430	387	369	188	137	348	183
BnaA01T0109000WE	BnaA01G0109000WE	westar	GO:0003924	elongation factor Tu GTP-binding domain-containing protein 1-like; K14536 ribosome assembly protein 1 [EC:3.6.5.-] (A)	Elongation factor Tu GTP-binding domain-containing protein 1 OS=Homo sapiens GN=EFTUD1 PE=1 SV=2	Elongation Factor G, domain II	PREDICTED: LOW QUALITY PROTEIN: elongation factor Tu GTP-binding domain-containing protein 1 [Brassica rapa]	13	9	5	1	0	0	1	0	3	4
BnaA01T0109100WE	BnaA01G0109100WE	westar	--	--	Transcription factor bHLH147 OS=Arabidopsis thaliana GN=BHLH147 PE=1 SV=1	--	BnaA01g17610D [Brassica napus]	24	33	16	1	2	1	4	1	4	0
BnaA01T0109200WE	BnaA01G0109200WE	westar	--	--	Outer envelope pore protein 16-2, chloroplastic OS=Arabidopsis thaliana GN=OEP162 PE=2 SV=1	Tim17/Tim22/Tim23/Pmp24 family	PREDICTED: outer envelope pore protein 16-2, chloroplastic [Brassica rapa]	0	0	0	0	1	1	0	0	7	6
BnaA01T0109300WE	BnaA01G0109300WE	westar	GO:0016491	dihydrolipoyl dehydrogenase 2, chloroplastic; K00382 dihydrolipoamide dehydrogenase [EC:1.8.1.4] (A)	Dihydrolipoyl dehydrogenase 2, chloroplastic OS=Arabidopsis thaliana GN=LPD2 PE=2 SV=2	Pyridine nucleotide-disulphide oxidoreductase, dimerisation domain	PREDICTED: dihydrolipoyl dehydrogenase 2, chloroplastic [Brassica rapa]	1127	1502	1050	1289	1250	1030	878	929	1124	930
BnaA01T0109400WE	BnaA01G0109400WE	NA	NA	NA	NA	NA	NA	0	0	0	0	0	0	0	0	0	0
BnaA01T0109500WE	BnaA01G0109500WE	westar	--	vesicle-fusing ATPase-like; K06027 vesicle-fusing ATPase [EC:3.6.4.6] (A)	Vesicle-fusing ATPase OS=Arabidopsis thaliana GN=NSF PE=2 SV=2	Cell division protein 48 (CDC48), N-terminal domain	BnaA09g04420D [Brassica napus]	0	0	0	0	0	0	0	0	0	0
BnaA01T0109600WE	BnaA01G0109600WE	westar	--	olfactory receptor 142-like; K04257 olfactory receptor (A)	Putative uncharacterized protein ART2 OS=Saccharomyces cerevisiae (strain ATCC 204508 / S288c) GN=ART2 PE=5 SV=1	--	senescence-associated protein [Medicago truncatula]	204	74	40	142	186	113	133	199	92	97
BnaA01T0109700WE	BnaA01G0109700WE	westar	--	--	--	--	hypothetical protein MTR_5g051170 [Medicago truncatula]	41	32	35	32	36	21	122	127	130	83
BnaA01T0109800WE	BnaA01G0109800WE	westar	--	--	--	cAMP-regulated phosphoprotein/endosulfine conserved region	BnaA01g17660D [Brassica napus]	29	34	28	17	11	27	5	9	0	0
BnaA01T0109900WE	BnaA01G0109900WE	NA	NA	NA	NA	NA	NA	44	35	43	72	45	71	53	37	82	87
BnaA01T0110000WE	BnaA01G0110000WE	westar	GO:0005515	AMSH-like ubiquitin thioesterase 3; K11866 STAM-binding protein [EC:3.4.19.12] (A)	AMSH-like ubiquitin thioesterase 3 OS=Arabidopsis thaliana GN=AMSH3 PE=1 SV=2	USP8 dimerisation domain	BnaA01g17680D [Brassica napus]	5	2	2	0	0	0	4	6	0	0
BnaA01T0110100WE	BnaA01G0110100WE	westar	GO:0003676	eukaryotic initiation factor 4A-3-like; K03257 translation initiation factor 4A (A)	Eukaryotic initiation factor 4A-13 (Fragment) OS=Nicotiana tabacum PE=2 SV=1	DEAD/DEAH box helicase	BnaA05g36280D, partial [Brassica napus]	0	0	0	0	0	0	0	0	0	0
BnaA01T0110200WE	BnaA01G0110200WE	westar	GO:0003676	eukaryotic initiation factor 4A-10-like; K03257 translation initiation factor 4A (A)	Eukaryotic initiation factor 4A-6 (Fragment) OS=Nicotiana tabacum PE=2 SV=1	Helicase conserved C-terminal domain	hypothetical protein JCGZ_07645 [Jatropha curcas]	0	0	0	0	0	0	0	0	0	0
BnaA01T0110300WE	BnaA01G0110300WE	westar	GO:0005515	hypothetical protein; K15043 importin subunit alpha-2 (A)	Importin subunit alpha-2 OS=Arabidopsis thaliana GN=IMPA2 PE=1 SV=1	Importin beta binding domain	PREDICTED: importin subunit alpha-1-like [Brassica rapa]	216	199	237	261	246	326	213	170	253	227
BnaA01T0110300WE.1	BnaA01G0110300WE.1	NA	NA	NA	NA	NA	NA	216	199	237	261	246	326	213	170	253	227
BnaA01T0110400WE	BnaA01G0110400WE	westar	GO:0003700	GATA transcription factor 8-like; K17894 GATA-binding protein 2 (A)	GATA transcription factor 17 OS=Arabidopsis thaliana GN=GATA17 PE=2 SV=1	GATA zinc finger	PREDICTED: GATA transcription factor 17-like [Brassica rapa]	48	101	46	7	16	12	50	41	14	6
BnaA01T0110500WE	BnaA01G0110500WE	westar	--	--	--	--	PREDICTED: leucine-rich repeat extensin-like protein 1 [Brassica rapa]	0	2	2	0	0	0	0	1	0	3
BnaA01T0110600WE	BnaA01G0110600WE	westar	GO:0005524	L-arabinokinase; K12446 L-arabinokinase [EC:2.7.1.46] (A)	L-arabinokinase OS=Arabidopsis thaliana GN=ARA1 PE=1 SV=1	Galactokinase galactose-binding signature	BnaA01g17720D [Brassica napus]	569	585	579	670	578	524	496	310	660	473
BnaA01T0110700WE	BnaA01G0110700WE	westar	GO:0005515	--	Protein PHLOEM PROTEIN 2-LIKE A5 OS=Arabidopsis thaliana GN=PP2A5 PE=2 SV=1	TIR domain	BnaA01g17730D [Brassica napus]	0	1	0	0	0	1	0	0	0	0
BnaA01T0110800WE	BnaA01G0110800WE	westar	GO:0010215	preprotein translocase subunit SECY, chloroplastic-like; K10956 protein transport protein SEC61 subunit alpha (A)	COBRA-like protein 7 OS=Arabidopsis thaliana GN=COBL7 PE=1 SV=2	COBRA-like protein	PREDICTED: COBRA-like protein 7 [Brassica rapa]	46	50	38	33	42	54	30	45	28	24
BnaA01T0110900WE	BnaA01G0110900WE	westar	GO:0000156	two-component response regulator ARR2-like; K14491 two-component response regulator ARR-B family (A)	Two-component response regulator ARR2 OS=Arabidopsis thaliana GN=ARR2 PE=1 SV=1	Myb-like DNA-binding domain	PREDICTED: two-component response regulator ARR2-like [Brassica rapa]	216	241	227	783	574	701	306	178	966	745
BnaA01T0111000WE	BnaA01G0111000WE	westar	GO:0016747	shikimate O-hydroxycinnamoyltransferase-like; K13065 shikimate O-hydroxycinnamoyltransferase [EC:2.3.1.133] (A)	Shikimate O-hydroxycinnamoyltransferase OS=Arabidopsis thaliana GN=HST PE=2 SV=1	Transferase family	BnaA01g18180D [Brassica napus]	61	79	48	18	163	85	208	117	67	92
BnaA01T0111100WE	BnaA01G0111100WE	westar	--	uncharacterized LOC106359013; K19307 25S rRNA (uracil2634-N3)-methyltransferase [EC:2.1.1.313] (A)	--	--	BnaA01g18200D [Brassica napus]	0	0	0	0	0	0	0	0	0	0
BnaA01T0111200WE	BnaA01G0111200WE	westar	--	--	--	--	PREDICTED: uncharacterized protein LOC103870172 [Brassica rapa]	386	346	382	1081	776	563	186	143	699	323
BnaA01T0111300WE	BnaA01G0111300WE	westar	--	--	--	--	PREDICTED: uncharacterized protein LOC103870183 [Brassica rapa]	162	59	234	1268	370	585	36	38	572	324
BnaA01T0111400WE	BnaA01G0111400WE	westar	--	--	--	--	BnaC03g54850D [Brassica napus]	0	0	1	0	0	2	0	0	0	0
BnaA01T0111500WE	BnaA01G0111500WE	NA	NA	NA	NA	NA	NA	1	0	8	7	0	5	1	2	0	0
BnaA01T0111600WE	BnaA01G0111600WE	NA	NA	NA	NA	NA	NA	4	4	8	7	1	2	3	4	1	1
BnaA01T0111700WE	BnaA01G0111700WE	westar	GO:0005515	Cysteine/Histidine-rich C1 domain family protein, putative; K16219 protein N-terminal methyltransferase [EC:2.1.1.244] (A)	--	C1 domain	BnaA01g18210D [Brassica napus]	23	18	9	11	5	12	8	6	3	4
BnaA01T0111800WE	BnaA01G0111800WE	westar	--	--	Nudix hydrolase 7 OS=Arabidopsis thaliana GN=NUDT7 PE=1 SV=1	--	PREDICTED: nudix hydrolase 7-like [Brassica rapa]	0	0	0	0	0	0	0	0	0	0
BnaA01T0111900WE	BnaA01G0111900WE	westar	GO:0006950	--	Late embryogenesis abundant protein Lea5 OS=Citrus sinensis GN=LEA5 PE=2 SV=1	Late embryogenesis abundant protein	PREDICTED: late embryogenesis abundant protein Lea5-like isoform X1 [Brassica rapa]	51	53	43	213	396	231	79	104	300	308
BnaA01T0112000WE	BnaA01G0112000WE	westar	--	--	--	--	BnaAnng28420D [Brassica napus]	0	0	0	0	0	0	0	0	0	0
BnaA01T0112100WE	BnaA01G0112100WE	westar	GO:0003676	DEAD-box ATP-dependent RNA helicase 1; K14807 ATP-dependent RNA helicase DDX51/DBP6 [EC:3.6.4.13] (A)	DEAD-box ATP-dependent RNA helicase 1 OS=Arabidopsis thaliana GN=RH1 PE=2 SV=3	Helicase conserved C-terminal domain	PREDICTED: DEAD-box ATP-dependent RNA helicase 1 [Brassica rapa]	13	9	16	6	3	10	9	6	14	21
BnaA01T0112200WE	BnaA01G0112200WE	westar	--	--	Pyridine nucleotide-disulfide oxidoreductase domain-containing protein 2 OS=Bos taurus GN=PYROXD2 PE=2 SV=1	--	BnaA01g18290D [Brassica napus]	0	0	0	0	0	0	0	0	0	0
BnaA01T0112300WE	BnaA01G0112300WE	westar	--	hypothetical protein; K09835 prolycopene isomerase [EC:5.2.1.13] (A)	Pyridine nucleotide-disulfide oxidoreductase domain-containing protein 2 OS=Bos taurus GN=PYROXD2 PE=2 SV=1	NAD(P)-binding Rossmann-like domain	PREDICTED: pyridine nucleotide-disulfide oxidoreductase domain-containing protein 2 [Brassica rapa]	570	669	549	253	368	167	978	805	810	826
BnaA01T0112400WE	BnaA01G0112400WE	westar	--	hypothetical protein; K05351 D-xylulose reductase [EC:1.1.1.9] (A)	Protein N-lysine methyltransferase METTL21A OS=Danio rerio GN=mettl21a PE=2 SV=1	Lysine methyltransferase	PREDICTED: protein N-lysine methyltransferase METTL21A [Brassica rapa]	15	14	10	8	7	1	20	21	3	10
BnaA01T0112500WE	BnaA01G0112500WE	westar	GO:0005525	heat shock factor-binding protein 1-like; K19765 heat shock factor-binding protein 1 (A)	Translocase of chloroplast 159, chloroplastic OS=Arabidopsis thaliana GN=TOC159 PE=1 SV=1	Heat shock factor binding protein 1	PREDICTED: translocase of chloroplast 159, chloroplastic [Brassica rapa]	446	433	436	223	197	237	601	721	581	464
BnaA01T0112600WE	BnaA01G0112600WE	westar	--	--	--	--	BnaA01g18350D [Brassica napus]	11	14	18	51	30	59	22	26	4	14
BnaA01T0112700WE	BnaA01G0112700WE	westar	GO:0006508	peptidase family M28 family; K13095 splicing factor 1 (A)	Endoplasmic reticulum metallopeptidase 1 OS=Mus musculus GN=Ermp1 PE=2 SV=2	Peptidase family M28	BnaA01g18360D [Brassica napus]	238	285	235	468	346	361	245	197	303	236
BnaA01T0112800WE	BnaA01G0112800WE	westar	GO:0004866	--	--	Trypsin and protease inhibitor	BnaAnng33640D [Brassica napus]	0	0	0	0	0	0	0	0	0	0
BnaA01T0112900WE	BnaA01G0112900WE	westar	GO:0016021	vesicle-associated membrane protein 724; K08511 vesicle-associated membrane protein 72 (A)	Vesicle-associated membrane protein 724 OS=Arabidopsis thaliana GN=VAMP724 PE=2 SV=2	Regulated-SNARE-like domain	PREDICTED: vesicle-associated membrane protein 724 isoform X1 [Brassica rapa]	165	194	195	211	192	140	153	128	154	157
BnaA01T0113000WE	BnaA01G0113000WE	westar	GO:0003723	60S ribosome subunit biogenesis protein NIP7 homolog; K07565 60S ribosome subunit biogenesis protein NIP7 (A)	60S ribosome subunit biogenesis protein NIP7 homolog OS=Xenopus tropicalis GN=nip7 PE=2 SV=1	Uncharacterised protein family (UPF0113)	BnaA01g18390D [Brassica napus]	171	189	229	68	91	140	182	257	150	131
BnaA01T0113100WE	BnaA01G0113100WE	westar	--	replication protein A 70 kDa DNA-binding subunit A-like; K07466 replication factor A1 (A)	--	--	BnaCnng28530D [Brassica napus]	0	0	0	0	0	0	0	0	0	0
BnaA01T0113200WE	BnaA01G0113200WE	westar	GO:0005506	hypothetical protein; K11868 indoleacetaldoxime dehydratase [EC:4.99.1.6] (A)	Putative cytochrome P450 71A28 OS=Arabidopsis thaliana GN=CYP71A28 PE=3 SV=2	Cytochrome P450	BnaAnng30960D [Brassica napus]	0	0	0	0	0	0	0	0	0	0
BnaA01T0113300WE	BnaA01G0113300WE	westar	--	--	--	--	BnaC02g23930D [Brassica napus]	0	0	0	0	0	0	0	0	0	0
BnaA01T0113400WE	BnaA01G0113400WE	westar	GO:0005515	--	Elicitor-responsive protein 3 OS=Oryza sativa subsp. japonica GN=ERG3 PE=2 SV=1	C2 domain	BnaAnng27330D [Brassica napus]	0	0	0	0	0	0	0	0	0	0
BnaA01T0113500WE	BnaA01G0113500WE	westar	GO:0005515	--	--	C2 domain	BnaC01g41900D [Brassica napus]	0	0	0	0	0	0	0	0	0	0
BnaA01T0113600WE	BnaA01G0113600WE	westar	--	--	--	--	BnaC01g41890D [Brassica napus]	0	0	0	0	0	0	0	0	0	0
BnaA01T0113700WE	BnaA01G0113700WE	westar	GO:0008270	--	--	CW-type Zinc Finger	BnaA01g35480D [Brassica napus]	20	15	19	13	13	31	7	6	20	15
BnaA01T0113800WE	BnaA01G0113800WE	westar	--	--	--	--	BnaA01g35520D [Brassica napus]	0	0	0	0	0	0	0	0	0	0
BnaA01T0113900WE	BnaA01G0113900WE	westar	GO:0008168	caffeic acid 3-O-methyltransferase-like; K13066 caffeic acid 3-O-methyltransferase [EC:2.1.1.68] (A)	Caffeic acid 3-O-methyltransferase OS=Zinnia violacea PE=2 SV=1	Dimerisation domain	PREDICTED: caffeic acid 3-O-methyltransferase-like isoform X1 [Brassica rapa]	0	0	0	0	0	0	0	0	0	0
BnaA01T0113900WE.1	BnaA01G0113900WE.1	NA	NA	NA	NA	NA	NA	0	0	0	0	0	0	0	0	0	0
BnaA01T0114000WE	BnaA01G0114000WE	westar	GO:0008171	caffeic acid 3-O-methyltransferase-like; K13066 caffeic acid 3-O-methyltransferase [EC:2.1.1.68] (A)	Caffeic acid 3-O-methyltransferase 1 OS=Populus kitakamiensis GN=HOMT1 PE=3 SV=1	O-methyltransferase	BnaC01g22360D [Brassica napus]	0	0	0	0	0	0	0	0	0	0
BnaA01T0114100WE	BnaA01G0114100WE	westar	--	probable helicase MAGATAMA 3; K10706 senataxin [EC:3.6.4.-] (A)	Probable helicase MAGATAMA 3 OS=Arabidopsis thaliana GN=MAA3 PE=2 SV=1	AAA domain	PREDICTED: probable helicase MAGATAMA 3 isoform X2 [Brassica rapa]	118	125	105	164	174	187	90	63	138	159
BnaA01T0114200WE	BnaA01G0114200WE	westar	GO:0005515	F-box only protein 8; K10294 F-box protein 8 (A)	--	F-box domain	BnaA01g35440D [Brassica napus]	26	3	30	31	19	36	12	9	55	28
BnaA01T0114300WE	BnaA01G0114300WE	westar	GO:0003824	1-deoxy-D-xylulose-5-phosphate synthase, chloroplastic-like; K01662 1-deoxy-D-xylulose-5-phosphate synthase [EC:2.2.1.7] (A)	1-deoxy-D-xylulose-5-phosphate synthase, chloroplastic OS=Arabidopsis thaliana GN=DXS PE=1 SV=2	Transketolase, C-terminal domain	PREDICTED: 1-deoxy-D-xylulose-5-phosphate synthase, chloroplastic-like [Brassica rapa]	1060	1582	870	234	208	128	1100	865	1129	727
BnaA01T0114400WE	BnaA01G0114400WE	westar	GO:0008152	UDP-glycosyltransferase 75B2-like; K13692 UDP-glucose:(indol-3-yl)acetate beta-D-glucosyltransferase [EC:2.4.1.121] (A)	UDP-glycosyltransferase 75D1 OS=Arabidopsis thaliana GN=UGT75D1 PE=2 SV=2	UDP-glucoronosyl and UDP-glucosyl transferase	BnaA01g18400D [Brassica napus]	12	5	25	22	12	19	9	5	8	9
BnaA01T0114500WE	BnaA01G0114500WE	westar	--	--	Uncharacterized protein At4g15545 OS=Arabidopsis thaliana GN=At4g15545 PE=1 SV=1	--	PREDICTED: uncharacterized protein At4g15545 isoform X3 [Brassica rapa]	1613	1910	1660	950	914	883	1637	1524	1570	1316
BnaA01T0114600WE	BnaA01G0114600WE	westar	--	--	--	--	BnaA01g18420D [Brassica napus]	16	22	13	16	14	21	13	7	14	17
BnaA01T0114700WE	BnaA01G0114700WE	westar	GO:0008318	protein farnesyltransferase/geranylgeranyltransferase type-1 subunit alpha-like; K05955 protein farnesyltransferase/geranylgeranyltransferase type-1 subunit alpha [EC:2.5.1.58 2.5.1.59] (A)	Protein farnesyltransferase/geranylgeranyltransferase type-1 subunit alpha OS=Arabidopsis thaliana GN=FTA PE=1 SV=2	Protein prenyltransferase alpha subunit repeat	BnaA01g18430D [Brassica napus]	516	567	514	764	633	705	541	448	797	667
BnaA01T0114800WE	BnaA01G0114800WE	westar	GO:0005524	pyruvate, phosphate dikinase 1, chloroplastic-like; K01006 pyruvate, orthophosphate dikinase [EC:2.7.9.1] (A)	Pyruvate, phosphate dikinase 1, chloroplastic OS=Arabidopsis thaliana GN=PPDK PE=1 SV=2	PEP-utilising enzyme, mobile domain	PREDICTED: pyruvate, phosphate dikinase 1, chloroplastic [Brassica rapa]	263	134	356	249	290	392	776	737	774	782
BnaA01T0114900WE	BnaA01G0114900WE	westar	GO:0003723	hypothetical protein; K15507 21S rRNA (GM2251-2'-O)-methyltransferase [EC:2.1.1.-] (A)	Putative TrmH family tRNA/rRNA methyltransferase OS=Staphylococcus haemolyticus (strain JCSC1435) GN=SH2477 PE=3 SV=1	SpoU rRNA Methylase family	BnaA01g18460D [Brassica napus]	51	32	46	93	75	80	49	35	82	58
BnaA01T0115000WE	BnaA01G0115000WE	westar	GO:0005509	GRMZM2G176840; chloroplast oxygen-evolving complex/thylakoid lumenal 25.6kDa protein; K02717 photosystem II oxygen-evolving enhancer protein 2 (A)	PsbP domain-containing protein 1, chloroplastic OS=Arabidopsis thaliana GN=PPD1 PE=1 SV=1	PsbP	BnaA01g18470D [Brassica napus]	524	704	443	141	132	258	238	339	129	93
BnaA01T0115100WE	BnaA01G0115100WE	westar	GO:0005515	WD repeat-containing protein 3-like; K14556 U3 small nucleolar RNA-associated protein 12 (A)	WD repeat-containing protein 3 OS=Mus musculus GN=Wdr3 PE=2 SV=1	Dip2/Utp12 Family	PREDICTED: WD repeat-containing protein 3 [Brassica rapa]	70	60	83	67	50	80	55	77	144	111
BnaA01T0115200WE	BnaA01G0115200WE	westar	--	--	--	--	BnaA01g18490D [Brassica napus]	2	0	0	0	0	0	1	1	2	0
BnaA01T0115300WE	BnaA01G0115300WE	westar	GO:0008152	UDP-glycosyltransferase 84A2-like; K13068 sinapate 1-glucosyltransferase [EC:2.4.1.120] (A)	UDP-glycosyltransferase 84A4 OS=Arabidopsis thaliana GN=UGT84A4 PE=2 SV=1	UDP-glucoronosyl and UDP-glucosyl transferase	hydroxycinnamate glucosyltransferase [Brassica napus]	3	0	4	1	2	2	5	2	0	1
BnaA01T0115400WE	BnaA01G0115400WE	westar	--	protein S-acyltransferase 18; K20027 palmitoyltransferase ZDHHC1/11 [EC:2.3.1.225] (A)	Protein S-acyltransferase 18 OS=Arabidopsis thaliana GN=PAT18 PE=2 SV=2	--	BnaA01g18520D [Brassica napus]	0	0	1	3	0	0	0	0	1	0
BnaA01T0115500WE	BnaA01G0115500WE	westar	GO:0008152	hypothetical protein; K13068 sinapate 1-glucosyltransferase [EC:2.4.1.120] (A)	UDP-glycosyltransferase 84A3 OS=Arabidopsis thaliana GN=UGT84A3 PE=1 SV=1	UDP-glucoronosyl and UDP-glucosyl transferase	BnaA01g18530D [Brassica napus]	229	210	338	493	493	464	234	172	291	195
BnaA01T0115600WE	BnaA01G0115600WE	westar	GO:0008152	hypothetical protein; K13068 sinapate 1-glucosyltransferase [EC:2.4.1.120] (A)	UDP-glycosyltransferase 84A1 OS=Arabidopsis thaliana GN=UGT84A1 PE=1 SV=1	UDP-glucoronosyl and UDP-glucosyl transferase	UDP glucosyltransferase related [Brassica napus]	3	12	18	32	33	8	1	3	19	17
BnaA01T0115700WE	BnaA01G0115700WE	westar	--	uncharacterized LOC105762932; K19366 spartin (A)	--	Senescence-associated protein	BnaA01g18550D [Brassica napus]	75	86	74	77	64	52	47	47	62	34
BnaA01T0115800WE	BnaA01G0115800WE	westar	--	--	--	--	BnaC01g26180D [Brassica napus]	0	0	0	0	0	0	0	0	0	0
BnaA01T0115900WE	BnaA01G0115900WE	westar	GO:0009186	signal peptide peptidase-like 1; K09598 signal peptide peptidase-like 3 [EC:3.4.23.-] (A)	Ribonucleoside-diphosphate reductase small chain C OS=Arabidopsis thaliana GN=TSO2 PE=1 SV=1	EXS family	BnaA01g18560D [Brassica napus]	0	0	0	0	0	0	0	0	0	0
BnaA01T0116000WE	BnaA01G0116000WE	westar	--	pentatricopeptide repeat-containing protein At1g62670, mitochondrial-like; K17964 leucine-rich PPR motif-containing protein, mitochondrial (A)	Pentatricopeptide repeat-containing protein At1g62670, mitochondrial OS=Arabidopsis thaliana GN=At1g62670 PE=3 SV=2	PPR repeat	PREDICTED: pentatricopeptide repeat-containing protein At1g62670, mitochondrial-like [Brassica rapa]	31	23	22	9	12	27	14	10	15	10
BnaA01T0116100WE	BnaA01G0116100WE	westar	GO:0016020	uncharacterized LOC105650086; K15601 lysine-specific demethylase 3 [EC:1.14.11.-] (A)	CSC1-like protein At4g15430 OS=Arabidopsis thaliana GN=At4g15430 PE=2 SV=1	Cytosolic domain of 10TM putative phosphate transporter	BnaA01g18580D [Brassica napus]	13	7	15	8	5	10	71	67	20	14
BnaA01T0116200WE	BnaA01G0116200WE	westar	--	--	--	--	BnaC09g30730D [Brassica napus]	0	0	0	0	0	0	0	0	0	0
BnaA01T0116300WE	BnaA01G0116300WE	westar	--	MSP1; 40 kDa putative membrane-spanning ATPase (EC:3.6.1.3); K01509 adenosinetriphosphatase [EC:3.6.1.3] (A)	ATPase family AAA domain-containing protein 1-A OS=Danio rerio GN=atad1a PE=2 SV=2	--	BnaC04g28730D [Brassica napus]	0	0	0	0	0	0	0	0	0	0
BnaA01T0116400WE	BnaA01G0116400WE	westar	--	26S proteasome non-ATPase regulatory subunit 3 homolog A; K03033 26S proteasome regulatory subunit N3 (A)	26S proteasome non-ATPase regulatory subunit 3 homolog A OS=Arabidopsis thaliana GN=RPN3A PE=1 SV=3	--	BnaA01g18610D [Brassica napus]	0	0	0	0	0	1	0	0	0	0
BnaA01T0116500WE	BnaA01G0116500WE	westar	GO:0003723	endoribonuclease Dicer homolog 1; K11592 endoribonuclease Dicer [EC:3.1.26.-] (A)	Ribonuclease 3-like protein 3 OS=Oryza sativa subsp. japonica GN=Os06g0358800 PE=2 SV=1	Ribonuclease III domain	BnaA01g18620D [Brassica napus]	0	0	0	1	4	0	2	3	0	1
BnaA01T0116600WE	BnaA01G0116600WE	westar	GO:0000159	serine/threonine protein phosphatase 2A 59 kDa regulatory subunit B' gamma isoform-like; K11584 serine/threonine-protein phosphatase 2A regulatory subunit B' (A)	Serine/threonine protein phosphatase 2A 59 kDa regulatory subunit B' gamma isoform OS=Arabidopsis thaliana GN=B'GAMMA PE=1 SV=2	Protein phosphatase 2A regulatory B subunit (B56 family)	BnaA01g18630D [Brassica napus]	124	129	105	94	91	143	132	92	122	99
BnaA01T0116700WE	BnaA01G0116700WE	westar	GO:0004497	cytochrome P450 708A2-like; K07437 cytochrome P450, family 26, subfamily A (A)	Cytochrome P450 708A2 OS=Arabidopsis thaliana GN=CYP708A2 PE=2 SV=3	Cytochrome P450	BnaA01g18640D [Brassica napus]	34	29	33	484	70	72	31	24	107	80
BnaA01T0116800WE	BnaA01G0116800WE	westar	--	--	--	--	BnaC01g31480D [Brassica napus]	0	0	0	0	0	0	0	0	0	0
BnaA01T0116900WE	BnaA01G0116900WE	westar	--	--	--	--	BnaC06g04570D [Brassica napus]	0	0	0	0	0	0	0	0	0	0
BnaA01T0117000WE	BnaA01G0117000WE	westar	GO:0016747	BAHD acyltransferase At5g47980-like; K13065 shikimate O-hydroxycinnamoyltransferase [EC:2.3.1.133] (A)	BAHD acyltransferase At5g47980 OS=Arabidopsis thaliana GN=BAHD1 PE=2 SV=1	Transferase family	BnaA01g18650D [Brassica napus]	2	4	0	2	1	0	13	21	9	8
BnaA01T0117100WE	BnaA01G0117100WE	westar	GO:0016747	BAHD acyltransferase At5g47980-like; K13065 shikimate O-hydroxycinnamoyltransferase [EC:2.3.1.133] (A)	BAHD acyltransferase At5g47980 OS=Arabidopsis thaliana GN=BAHD1 PE=2 SV=1	Transferase family	BnaA01g18660D [Brassica napus]	0	0	0	0	0	0	0	0	0	0
BnaA01T0117200WE	BnaA01G0117200WE	westar	GO:0008152	anthocyanidin 3-O-glucosyltransferase 2; K08237 hydroquinone glucosyltransferase [EC:2.4.1.218] (A)	UDP-glycosyltransferase 71B5 OS=Arabidopsis thaliana GN=UGT71B5 PE=3 SV=1	UDP-glucoronosyl and UDP-glucosyl transferase	PREDICTED: UDP-glycosyltransferase 71B5-like [Brassica rapa]	104	83	120	91	71	128	194	206	104	102
BnaA01T0117300WE	BnaA01G0117300WE	westar	GO:0005622	zinc finger protein CONSTANS; K12135 zinc finger protein CONSTANS (A)	B-box zinc finger protein 32 OS=Arabidopsis thaliana GN=BBX32 PE=1 SV=1	B-box zinc finger	PREDICTED: zinc finger protein CONSTANS-LIKE 14 [Brassica rapa]	1	1	1	0	0	1	8	9	18	16
BnaA01T0117400WE	BnaA01G0117400WE	westar	--	DNA polymerase eta-like; K03509 DNA polymerase eta [EC:2.7.7.7] (A)	--	Protein of unknown function, DUF604	BnaA01g18690D [Brassica napus]	50	55	63	60	80	46	92	58	85	76
BnaA01T0117500WE	BnaA01G0117500WE	westar	GO:0000166	disease resistance protein TAO1-like; K19613 leucine-rich repeat protein SHOC2 (A)	Disease resistance protein TAO1 OS=Arabidopsis thaliana GN=TAO1 PE=3 SV=1	TIR domain	BnaA01g18700D [Brassica napus]	9	4	8	10	7	8	5	3	8	2
BnaA01T0117600WE	BnaA01G0117600WE	westar	GO:0006952	disease resistance protein TAO1-like; K19613 leucine-rich repeat protein SHOC2 (A)	Disease resistance protein TAO1 OS=Arabidopsis thaliana GN=TAO1 PE=3 SV=1	Leucine Rich Repeat	PREDICTED: putative disease resistance protein At4g11170 [Brassica rapa]	0	0	0	0	0	0	0	0	0	0
BnaA01T0117700WE	BnaA01G0117700WE	westar	--	hypothetical protein; K02184 formin 2 (A)	Formin-like protein 3 OS=Arabidopsis thaliana GN=FH3 PE=2 SV=3	Formin Homology 2 Domain	PREDICTED: formin-like protein 3 [Brassica rapa]	0	0	0	0	1	0	1	0	1	2
BnaA01T0117800WE	BnaA01G0117800WE	westar	GO:0005515	hypothetical protein; K11423 histone-lysine N-methyltransferase SETD2 [EC:2.1.1.43] (A)	Histone-lysine N-methyltransferase ATXR3 OS=Arabidopsis thaliana GN=ATXR3 PE=2 SV=2	SET domain	PREDICTED: probable histone-lysine N-methyltransferase ATXR3 isoform X1 [Brassica rapa]	386	356	322	389	498	530	314	207	384	307
BnaA01T0117900WE	BnaA01G0117900WE	westar	--	ubiquitin carboxyl-terminal hydrolase 36; K11855 ubiquitin carboxyl-terminal hydrolase 36/42 [EC:3.4.19.12] (A)	36.4 kDa proline-rich protein OS=Solanum lycopersicum GN=TPRP-F1 PE=2 SV=1	Hydrophobic seed protein	BnaA01g18740D [Brassica napus]	0	1	1	0	0	0	0	0	1	0
BnaA01T0118000WE	BnaA01G0118000WE	westar	GO:0003824	choline-phosphate cytidylyltransferase 2; K00968 choline-phosphate cytidylyltransferase [EC:2.7.7.15] (A)	Choline-phosphate cytidylyltransferase 2 OS=Arabidopsis thaliana GN=CCT2 PE=1 SV=1	Cytidylyltransferase-like	PREDICTED: choline-phosphate cytidylyltransferase 2 [Brassica rapa]	102	103	114	149	137	194	127	118	340	264
BnaA01T0118100WE	BnaA01G0118100WE	westar	--	--	VQ motif-containing protein 22 OS=Arabidopsis thaliana GN=VQ22 PE=2 SV=1	VQ motif	BnaA01g18760D [Brassica napus]	3	0	0	0	2	1	2	6	1	0
BnaA01T0118200WE	BnaA01G0118200WE	westar	GO:0008270	probable protein S-acyltransferase 19; K20027 palmitoyltransferase ZDHHC1/11 [EC:2.3.1.225] (A)	Probable protein S-acyltransferase 19 OS=Arabidopsis thaliana GN=PAT19 PE=2 SV=1	DHHC palmitoyltransferase	PREDICTED: probable protein S-acyltransferase 19 [Brassica rapa]	382	366	378	277	293	239	294	232	294	194
BnaA01T0118300WE	BnaA01G0118300WE	westar	--	putative pirin-like protein At3g59260; K06911 uncharacterized protein (A)	Putative F-box/LRR-repeat protein At4g15060 OS=Arabidopsis thaliana GN=At4g15060 PE=4 SV=2	Leucine Rich Repeat	BnaA01g18780D [Brassica napus]	0	0	0	0	0	0	0	0	0	0
BnaA01T0118400WE	BnaA01G0118400WE	westar	--	staphylococcal nuclease domain-containing protein 1-like; K15979 staphylococcal nuclease domain-containing protein 1 (A)	--	Tudor domain	BnaA01g18800D [Brassica napus]	33	21	31	64	37	69	21	22	34	22
BnaA01T0118500WE	BnaA01G0118500WE	westar	--	--	--	Domain of unknown function (DUF4409)	BnaAnng10440D [Brassica napus]	0	0	0	0	0	0	0	0	0	0
BnaA01T0118600WE	BnaA01G0118600WE	westar	--	uncharacterized LOC104813337; K05609 ubiquitin carboxyl-terminal hydrolase L3 [EC:3.4.19.12] (A)	--	Domain of unknown function (DUF4409)	BnaAnng10440D [Brassica napus]	0	0	0	0	0	0	0	0	0	0
BnaA01T0118700WE	BnaA01G0118700WE	westar	--	uncharacterized LOC104813337; K05609 ubiquitin carboxyl-terminal hydrolase L3 [EC:3.4.19.12] (A)	--	Domain of unknown function (DUF4409)	PREDICTED: uncharacterized protein LOC103871388 [Brassica rapa]	0	0	0	0	0	0	0	0	0	0
BnaA01T0118800WE	BnaA01G0118800WE	westar	--	replication protein A 70 kDa DNA-binding subunit B-like; K07466 replication factor A1 (A)	--	--	BnaAnng10430D [Brassica napus]	86	88	98	129	106	159	70	62	116	106
BnaA01T0118900WE	BnaA01G0118900WE	westar	GO:0004252	peptidase, putative (EC:3.4.21.25); K18443 golgi-specific brefeldin A-resistance guanine nucleotide exchange factor 1 (A)	Cucumisin OS=Cucumis melo PE=1 SV=1	Peptidase inhibitor I9	BnaAnng10420D [Brassica napus]	1	0	3	7	3	6	2	2	0	4
BnaA01T0119000WE	BnaA01G0119000WE	westar	--	protein FRA10AC1-like; K13121 protein FRA10AC1 (A)	Protein FRA10AC1 OS=Homo sapiens GN=FRA10AC1 PE=1 SV=3	Folate-sensitive fragile site protein Fra10Ac1	BnaAnng10410D [Brassica napus]	20	32	23	54	50	33	18	25	23	24
BnaA01T0119100WE	BnaA01G0119100WE	westar	--	--	--	--	BnaAnng10390D [Brassica napus]	0	0	0	0	0	0	0	0	0	0
BnaA01T0119200WE	BnaA01G0119200WE	westar	--	AP2-like ethylene-responsive transcription factor At2g41710; K09285 AP2-like factor, ANT lineage (A)	AP2-like ethylene-responsive transcription factor At2g41710 OS=Arabidopsis thaliana GN=At2g41710 PE=2 SV=2	--	BnaAnng10380D [Brassica napus]	10	7	5	4	5	10	7	10	5	10
BnaA01T0119300WE	BnaA01G0119300WE	westar	--	mitochondrial carrier protein MTM1; K15100 solute carrier family 25 (mitochondrial citrate transporter), member 1 (A)	Calcium-binding mitochondrial carrier protein Aralar1 OS=Homo sapiens GN=SLC25A12 PE=1 SV=2	Mitochondrial carrier protein	BnaAnng10350D [Brassica napus]	78	52	48	28	39	41	54	37	67	82
BnaA01T0119400WE	BnaA01G0119400WE	westar	GO:0003735	60S ribosomal protein L27-3; K02901 large subunit ribosomal protein L27e (A)	60S ribosomal protein L27-3 OS=Arabidopsis thaliana GN=RPL27C PE=2 SV=2	Ribosomal L27e protein family	PREDICTED: 60S ribosomal protein L27-3 [Brassica rapa]	78	140	105	45	40	98	43	57	19	43
BnaA01T0119500WE	BnaA01G0119500WE	westar	--	uncharacterized LOC106369215; K12617 DNA topoisomerase 2-associated protein PAT1 (A)	Protein PAT1 homolog 1 OS=Danio rerio GN=patl1 PE=1 SV=1	--	BnaAnng10330D [Brassica napus]	265	208	292	516	522	798	267	147	505	474
BnaA01T0119600WE	BnaA01G0119600WE	westar	--	--	Vacuole membrane protein KMS1 OS=Arabidopsis thaliana GN=KMS1 PE=1 SV=1	--	PREDICTED: LOW QUALITY PROTEIN: vacuole membrane protein 1 [Brassica rapa]	44	45	17	112	59	120	42	40	50	40
BnaA01T0119700WE	BnaA01G0119700WE	westar	GO:0005507	primary amine oxidase-like; K00276 primary-amine oxidase [EC:1.4.3.21] (A)	Primary amine oxidase OS=Pisum sativum PE=1 SV=1	Copper amine oxidase, N3 domain	BnaAnng10300D [Brassica napus]	0	3	2	2	1	3	3	0	5	1
BnaA01T0119800WE	BnaA01G0119800WE	westar	GO:0016787	uncharacterized LOC103871492; K03787 5'-nucleotidase [EC:3.1.3.5] (A)	5'-nucleotidase SurE OS=Clostridium botulinum (strain Eklund 17B / Type B) GN=surE PE=3 SV=1	Survival protein SurE	PREDICTED: uncharacterized protein LOC103871492 [Brassica rapa]	0	0	0	0	0	0	0	0	0	0
BnaA01T0119900WE	BnaA01G0119900WE	westar	GO:0004553	myrosinase 2-like; K01237 myrosinase [EC:3.2.1.147] (A)	Myrosinase 2 OS=Arabidopsis thaliana GN=TGG2 PE=1 SV=1	Glycosyl hydrolase family 1	PREDICTED: myrosinase 2-like [Brassica rapa]	0	0	0	0	0	0	0	0	0	0
BnaA01T0120000WE	BnaA01G0120000WE	westar	GO:0008146	cytosolic sulfotransferase 11; K01016 estrone sulfotransferase [EC:2.8.2.4] (A)	Cytosolic sulfotransferase 11 OS=Arabidopsis thaliana GN=SOT11 PE=2 SV=1	Sulfotransferase domain	PREDICTED: cytosolic sulfotransferase 11-like [Brassica rapa]	0	0	0	0	0	0	0	0	0	0
BnaA01T0120100WE	BnaA01G0120100WE	westar	--	--	--	--	BnaA01g18860D [Brassica napus]	410	354	442	209	265	356	395	211	302	198
BnaA01T0120200WE	BnaA01G0120200WE	westar	GO:0009055	ferredoxin-2; K02639 ferredoxin (A)	Ferredoxin-3, chloroplastic OS=Arabidopsis thaliana GN=FD3 PE=1 SV=1	2Fe-2S iron-sulfur cluster binding domain	PREDICTED: ferredoxin-2 [Brassica rapa]	1603	1719	1569	1052	1090	1180	1320	1371	1236	993
BnaA01T0120300WE	BnaA01G0120300WE	westar	--	cysteine synthase; K01738 cysteine synthase A [EC:2.5.1.47] (A)	Cysteine synthase OS=Brassica juncea PE=2 SV=1	Pyridoxal-phosphate dependent enzyme	PREDICTED: cysteine synthase [Brassica rapa]	406	359	467	701	473	579	375	300	537	381
BnaA01T0120300WE.1	BnaA01G0120300WE.1	NA	NA	NA	NA	NA	NA	406	359	467	701	473	579	375	300	537	381
BnaA01T0120300WE.2	BnaA01G0120300WE.2	NA	NA	NA	NA	NA	NA	406	359	467	701	473	579	375	300	537	381
BnaA01T0120300WE.3	BnaA01G0120300WE.3	NA	NA	NA	NA	NA	NA	406	359	467	701	473	579	375	300	537	381
BnaA01T0120400WE	BnaA01G0120400WE	westar	GO:0006605	--	Preprotein translocase subunit SECE1 OS=Arabidopsis thaliana GN=SECE1 PE=1 SV=1	SecE/Sec61-gamma subunits of protein translocation complex	PREDICTED: preprotein translocase subunit SECE1 [Brassica rapa]	485	621	586	806	485	599	546	430	597	463
BnaA01T0120500WE	BnaA01G0120500WE	westar	--	--	Transcription repressor OFP11 OS=Arabidopsis thaliana GN=OFP11 PE=2 SV=1	Transcriptional repressor, ovate	PREDICTED: transcription repressor OFP11 [Brassica rapa]	0	3	5	1	0	1	2	1	1	1
BnaA01T0120600WE	BnaA01G0120600WE	westar	--	SLOW growth protein; K19589 release factor glutamine methyltransferase [EC:2.1.1.297] (A)	Pentatricopeptide repeat-containing protein At4g14820 OS=Arabidopsis thaliana GN=PCMP-H3 PE=2 SV=1	PPR repeat family	BnaAnng26310D [Brassica napus]	133	138	111	12	51	38	151	158	111	112
BnaA01T0120700WE	BnaA01G0120700WE	westar	--	palmitoyl-acyl carrier protein thioesterase, chloroplastic-like; K10781 fatty acyl-ACP thioesterase B [EC:3.1.2.14 3.1.2.21] (A)	--	Protein of unknown function (DUF1677)	BnaA01g18910D [Brassica napus]	0	0	0	9	3	16	0	0	18	6
BnaA01T0120800WE	BnaA01G0120800WE	westar	GO:0006869	--	Non-specific lipid-transfer protein-like protein At2g13820 OS=Arabidopsis thaliana GN=At2g13820 PE=1 SV=1	Probable lipid transfer	PREDICTED: non-specific lipid-transfer protein-like protein At2g13820 isoform X1 [Brassica rapa]	0	0	0	0	0	0	0	0	0	0
BnaA01T0120900WE	BnaA01G0120900WE	westar	GO:0004298	proteasome subunit beta type-2-A-like; K02734 20S proteasome subunit beta 4 [EC:3.4.25.1] (A)	Proteasome subunit beta type-2-A OS=Arabidopsis thaliana GN=PBD1 PE=1 SV=1	Proteasome subunit	PREDICTED: proteasome subunit beta type-2-A [Brassica rapa]	180	231	184	257	244	220	181	143	292	238
BnaA01T0121000WE	BnaA01G0121000WE	westar	GO:0003676	ATP-dependent RNA helicase SUPV3L1, mitochondrial; K17675 ATP-dependent RNA helicase SUPV3L1/SUV3 [EC:3.6.4.13] (A)	ATP-dependent RNA helicase SUV3, mitochondrial OS=Arabidopsis thaliana GN=SUV3 PE=1 SV=1	Helicase conserved C-terminal domain	BnaA01g18930D [Brassica napus]	189	146	147	151	206	205	147	142	174	107
BnaA01T0121100WE	BnaA01G0121100WE	westar	--	hypothetical protein; K11600 exosome complex component RRP41 (A)	Protein tesmin/TSO1-like CXC 2 OS=Arabidopsis thaliana GN=TCX2 PE=1 SV=1	Tesmin/TSO1-like CXC domain, cysteine-rich domain	BnaA01g18960D [Brassica napus]	15	7	4	2	3	3	10	11	0	5
BnaA01T0121200WE	BnaA01G0121200WE	westar	--	nuclear-pore anchor; K09291 nucleoprotein TPR (A)	Protein NETWORKED 1B OS=Arabidopsis thaliana GN=NET1B PE=2 SV=1	KIP1-like protein	PREDICTED: myosin-11 [Brassica rapa]	30	19	25	48	47	40	17	10	39	16
BnaA01T0121300WE	BnaA01G0121300WE	westar	GO:0005515	protein gar2; K14411 RNA-binding protein Musashi (A)	Protein IQ-DOMAIN 31 OS=Arabidopsis thaliana GN=IQD31 PE=1 SV=1	IQ calmodulin-binding motif	PREDICTED: uncharacterized protein LOC103871707 [Brassica rapa]	1	4	2	0	1	4	2	3	3	3
BnaA01T0121400WE	BnaA01G0121400WE	westar	--	uncharacterized LOC106412979; K15255 ATP-dependent DNA helicase PIF1 [EC:3.6.4.12] (A)	--	--	BnaCnng02140D [Brassica napus]	0	0	0	0	0	0	0	0	0	0
BnaA01T0121500WE	BnaA01G0121500WE	westar	GO:0005506	CYP71A13; K11868 indoleacetaldoxime dehydratase [EC:4.99.1.6] (A)	Cytochrome P450 71A20 OS=Arabidopsis thaliana GN=CYP71A20 PE=2 SV=2	Cytochrome P450	BnaA01g18990D [Brassica napus]	0	0	0	0	0	0	0	0	0	0
BnaA01T0121600WE	BnaA01G0121600WE	westar	GO:0004672	casein kinase II subunit alpha-like; K03097 casein kinase II subunit alpha [EC:2.7.11.1] (A)	Casein kinase II subunit alpha-2 OS=Arabidopsis thaliana GN=CKA2 PE=2 SV=3	Protein kinase domain	BnaCnng55140D [Brassica napus]	0	0	0	0	0	0	0	0	0	0
BnaA01T0121700WE	BnaA01G0121700WE	westar	--	--	--	--	BnaC06g07760D [Brassica napus]	0	2	0	1	1	1	2	0	0	0
BnaA01T0121800WE	BnaA01G0121800WE	westar	--	hypothetical protein; K06630 14-3-3 protein epsilon (A)	--	--	BnaA01g19010D [Brassica napus]	83	83	80	173	312	237	109	134	129	103
BnaA01T0121900WE	BnaA01G0121900WE	westar	GO:0004553	hypothetical protein; K08850 aurora kinase, other [EC:2.7.11.1] (A)	Serine/threonine-protein kinase Aurora-1 OS=Arabidopsis thaliana GN=AUR1 PE=1 SV=1	Glycosyl hydrolase family 3 N terminal domain	BnaA03g02750D [Brassica napus]	6	25	10	25	19	10	10	8	17	17
BnaA01T0122000WE	BnaA01G0122000WE	westar	--	--	--	--	PREDICTED: uncharacterized protein LOC103873628 [Brassica rapa]	0	0	0	0	0	0	0	0	0	0
BnaA01T0122100WE	BnaA01G0122100WE	westar	--	--	VAN3-binding protein OS=Arabidopsis thaliana GN=VAB PE=1 SV=1	Plant pleckstrin homology-like region	PREDICTED: uncharacterized protein LOC103871780 isoform X1 [Brassica rapa]	146	151	125	39	79	26	112	117	56	49
BnaA01T0122200WE	BnaA01G0122200WE	westar	--	BI1-like protein; K06890 uncharacterized protein (A)	BI1-like protein OS=Arabidopsis thaliana GN=At4g15470 PE=2 SV=1	Inhibitor of apoptosis-promoting Bax1	BnaA01g19040D [Brassica napus]	2	0	0	2	3	3	1	1	1	1
BnaA01T0122300WE	BnaA01G0122300WE	NA	NA	NA	NA	NA	NA	0	0	0	0	0	0	0	0	0	0
BnaA01T0122400WE	BnaA01G0122400WE	westar	--	--	EPIDERMAL PATTERNING FACTOR-like protein 4 OS=Arabidopsis thaliana GN=EPFL4 PE=1 SV=1	--	BnaA01g19080D [Brassica napus]	0	0	0	0	0	1	1	2	0	1
BnaA01T0122500WE	BnaA01G0122500WE	westar	--	NADPH--cytochrome P450 reductase 2-like; K00327 NADPH-ferrihemoprotein reductase [EC:1.6.2.4] (A)	NADPH--cytochrome P450 reductase 2 OS=Arabidopsis thaliana GN=ATR2 PE=1 SV=1	--	PREDICTED: NADPH--cytochrome P450 reductase-like [Brassica rapa]	0	0	0	0	0	0	0	0	0	0
BnaA01T0122600WE	BnaA01G0122600WE	westar	GO:0010309	protein TIFY 10B-like; K13464 jasmonate ZIM domain-containing protein (A)	Protein TIFY 4B OS=Arabidopsis thaliana GN=TIFY4B PE=1 SV=1	Divergent CCT motif	PREDICTED: protein TIFY 4B isoform X1 [Brassica rapa]	13	10	19	25	13	17	13	29	21	26
BnaA01T0122700WE	BnaA01G0122700WE	westar	GO:0010309	1,2-dihydroxy-3-keto-5-methylthiopentene dioxygenase 2; K08967 1,2-dihydroxy-3-keto-5-methylthiopentene dioxygenase [EC:1.13.11.53 1.13.11.54] (A)	1,2-dihydroxy-3-keto-5-methylthiopentene dioxygenase 3 OS=Arabidopsis thaliana GN=ARD3 PE=2 SV=1	ARD/ARD' family	PREDICTED: 1,2-dihydroxy-3-keto-5-methylthiopentene dioxygenase 2 [Brassica rapa]	0	0	2	0	0	0	0	0	0	0
BnaA01T0122800WE	BnaA01G0122800WE	westar	--	--	Early light-induced protein 2, chloroplastic OS=Arabidopsis thaliana GN=ELIP2 PE=1 SV=1	Chlorophyll A-B binding protein	PREDICTED: early light-induced protein 2, chloroplastic [Brassica rapa]	4	0	0	2	2	3	2	0	7	2
BnaA01T0122900WE	BnaA01G0122900WE	westar	GO:0004781	ATP-sulfurylase 3, chloroplastic; K13811 3'-phosphoadenosine 5'-phosphosulfate synthase [EC:2.7.7.4 2.7.1.25] (A)	ATP-sulfurylase 3, chloroplastic OS=Arabidopsis thaliana GN=APS3 PE=1 SV=1	PUA-like domain	PREDICTED: ATP-sulfurylase 3, chloroplastic [Brassica rapa]	141	151	105	239	222	248	132	148	194	142
BnaA01T0123000WE	BnaA01G0123000WE	westar	GO:0003824	alpha-amylase 1; K01176 alpha-amylase [EC:3.2.1.1] (A)	Alpha-amylase 1 OS=Arabidopsis thaliana GN=AMY1 PE=2 SV=1	Alpha-amylase C-terminal beta-sheet domain	BnaA01g19130D [Brassica napus]	23	23	17	34	37	23	36	19	41	32
BnaA01T0123100WE	BnaA01G0123100WE	westar	--	--	--	--	BnaA01g19140D [Brassica napus]	0	0	0	0	0	0	0	0	0	0
BnaA01T0123200WE	BnaA01G0123200WE	westar	GO:0005525	ADP-ribosylation factor-like protein 5; K07950 ADP-ribosylation factor-like protein 5B (A)	ADP-ribosylation factor-like protein 5 OS=Dictyostelium discoideum GN=arl5 PE=3 SV=1	ADP-ribosylation factor family	PREDICTED: ADP-ribosylation factor-like protein 5 [Brassica rapa]	142	124	167	209	230	272	150	160	164	130
BnaA01T0123300WE	BnaA01G0123300WE	westar	--	--	--	PDDEXK-like family of unknown function	PREDICTED: uncharacterized protein LOC103871913 [Brassica rapa]	81	95	76	241	181	223	75	76	87	77
BnaA01T0123400WE	BnaA01G0123400WE	westar	--	--	--	--	BnaUnng01860D [Brassica napus]	0	0	0	0	0	0	0	0	0	0
BnaA01T0123500WE	BnaA01G0123500WE	westar	--	uncharacterized LOC106369182; K15032 mTERF domain-containing protein, mitochondrial (A)	Transcription termination factor 3, mitochondrial OS=Mus musculus GN=Mterf3 PE=2 SV=1	mTERF	BnaA01g19170D [Brassica napus]	150	167	177	64	92	82	178	189	190	153
BnaA01T0123600WE	BnaA01G0123600WE	westar	--	hypothetical protein; K19613 leucine-rich repeat protein SHOC2 (A)	Receptor-like protein 12 OS=Arabidopsis thaliana GN=RLP12 PE=2 SV=2	--	PREDICTED: receptor-like protein 12 [Brassica rapa]	25	24	27	6	7	3	30	31	3	2
BnaA01T0123700WE	BnaA01G0123700WE	westar	--	--	--	--	BnaA09g35320D [Brassica napus]	0	0	0	0	0	0	0	0	0	0
BnaA01T0123800WE	BnaA01G0123800WE	westar	--	replication protein A 70 kDa DNA-binding subunit D-like; K07466 replication factor A1 (A)	--	--	BnaA09g35320D [Brassica napus]	0	0	0	0	0	0	0	0	0	0
BnaA01T0123900WE	BnaA01G0123900WE	westar	GO:0004672	CBL-interacting serine/threonine-protein kinase 7-like; K12761 carbon catabolite-derepressing protein kinase [EC:2.7.11.1] (A)	CBL-interacting serine/threonine-protein kinase 4 OS=Arabidopsis thaliana GN=CIPK4 PE=1 SV=1	NAF domain	BnaA01g19210D [Brassica napus]	225	261	282	329	129	129	334	350	157	110
BnaA01T0124000WE	BnaA01G0124000WE	westar	GO:0004672	CBL-interacting serine/threonine-protein kinase 7-like; K12761 carbon catabolite-derepressing protein kinase [EC:2.7.11.1] (A)	CBL-interacting serine/threonine-protein kinase 4 OS=Arabidopsis thaliana GN=CIPK4 PE=1 SV=1	NAF domain	BnaA01g19220D [Brassica napus]	0	0	0	0	0	0	1	0	0	0
BnaA01T0124100WE	BnaA01G0124100WE	westar	GO:0006508	acylamino-acid-releasing enzyme-like; K01303 acylaminoacyl-peptidase [EC:3.4.19.1] (A)	Acylamino-acid-releasing enzyme OS=Rattus norvegicus GN=Apeh PE=1 SV=1	Prolyl oligopeptidase family	PREDICTED: acylamino-acid-releasing enzyme-like [Brassica rapa]	209	216	162	142	143	248	195	142	143	121
BnaA01T0124200WE	BnaA01G0124200WE	westar	--	--	--	--	BnaA01g19240D [Brassica napus]	0	0	0	0	0	0	0	0	0	0
BnaA01T0124300WE	BnaA01G0124300WE	westar	--	--	--	--	BnaA05g20060D [Brassica napus]	0	0	0	0	0	0	0	0	0	0
BnaA01T0124400WE	BnaA01G0124400WE	westar	GO:0016020	anthocyanidin reductase-like; K08695 anthocyanidin reductase [EC:1.3.1.77] (A)	Purine permease 2 OS=Arabidopsis thaliana GN=PUP2 PE=1 SV=1	EamA-like transporter family	BnaA01g19250D [Brassica napus]	2	2	7	6	2	5	7	0	7	1
BnaA01T0124500WE	BnaA01G0124500WE	westar	GO:0003723	uncharacterized CRM domain-containing protein At3g25440, chloroplastic; K01148 poly(A)-specific ribonuclease [EC:3.1.13.4] (A)	Chloroplastic group IIA intron splicing facilitator CRS1, chloroplastic OS=Zea mays GN=CRS1 PE=1 SV=1	CRS1 / YhbY (CRM) domain	PREDICTED: chloroplastic group IIA intron splicing facilitator CRS1, chloroplastic [Brassica rapa]	333	400	395	253	323	280	286	226	313	230
BnaA01T0124600WE	BnaA01G0124600WE	westar	--	--	StAR-related lipid transfer protein 7, mitochondrial OS=Homo sapiens GN=STARD7 PE=1 SV=2	--	BnaA01g19270D [Brassica napus]	110	101	110	190	199	324	206	225	393	514
BnaA01T0124700WE	BnaA01G0124700WE	westar	GO:0042578	INP53, SJL3, SOP2; phosphatidylinositol-3-/phosphoinositide 5-phosphatase INP53 (EC:3.1.3.- 3.1.3.36); K01106 inositol-1,4,5-trisphosphate 5-phosphatase [EC:3.1.3.56] (A)	Phosphoinositide phosphatase SAC8 OS=Arabidopsis thaliana GN=SAC8 PE=2 SV=1	SacI homology domain	BnaAnng19630D [Brassica napus]	640	575	512	1337	1281	1268	531	489	763	762
BnaA01T0124800WE	BnaA01G0124800WE	westar	GO:0004659	chlorophyll synthase, chloroplastic; K04040 chlorophyll synthase [EC:2.5.1.62] (A)	Chlorophyll synthase, chloroplastic OS=Arabidopsis thaliana GN=CHLG PE=2 SV=1	Metallopeptidase family M24	PREDICTED: proliferation-associated protein 2G4-like [Brassica rapa]	1363	1811	1337	1352	1111	1409	1177	1196	848	656
BnaA01T0124900WE	BnaA01G0124900WE	westar	--	--	--	--	PREDICTED: uncharacterized protein LOC103848644 [Brassica rapa]	0	0	0	0	0	0	0	0	0	0
BnaA01T0125000WE	BnaA01G0125000WE	westar	GO:0004672	systemin receptor SR160; K13415 protein brassinosteroid insensitive 1 [EC:2.7.10.1 2.7.11.1] (A)	Probably inactive leucine-rich repeat receptor-like protein kinase IMK2 OS=Arabidopsis thaliana GN=IMK2 PE=1 SV=1	Leucine rich repeat N-terminal domain	PREDICTED: probably inactive leucine-rich repeat receptor-like protein kinase IMK2 [Brassica rapa]	56	52	48	17	19	17	35	26	24	16
BnaA01T0125100WE	BnaA01G0125100WE	westar	--	hypothetical protein; K06236 collagen, type I, alpha (A)	Poly(A) RNA polymerase cid14 OS=Schizosaccharomyces pombe (strain 972 / ATCC 24843) GN=cid14 PE=1 SV=2	--	PREDICTED: uncharacterized protein LOC103872241 isoform X1 [Brassica rapa]	138	113	133	134	130	150	139	83	161	97
BnaA01T0125100WE.1	BnaA01G0125100WE.1	NA	NA	NA	NA	NA	NA	138	113	133	134	130	150	139	83	161	97
BnaA01T0125200WE	BnaA01G0125200WE	westar	--	--	--	--	PREDICTED: uncharacterized protein LOC103872263 isoform X1 [Brassica rapa]	242	209	255	355	326	345	238	227	345	300
BnaA01T0125300WE	BnaA01G0125300WE	westar	GO:0006869	--	Non-specific lipid-transfer protein 5 OS=Arabidopsis thaliana GN=LTP5 PE=1 SV=1	Protease inhibitor/seed storage/LTP family	PREDICTED: non-specific lipid-transfer protein 5-like [Brassica rapa]	197	339	106	28	68	54	109	220	7	7
BnaA01T0125400WE	BnaA01G0125400WE	westar	GO:0006869	--	Non-specific lipid-transfer protein 12 OS=Arabidopsis thaliana GN=LTP12 PE=3 SV=1	Protease inhibitor/seed storage/LTP family	similar to lipid transfer protein [Brassica rapa]	0	0	0	0	0	0	0	0	0	0
BnaA01T0125500WE	BnaA01G0125500WE	westar	--	hypothetical protein; K08145 MFS transporter, SP family, solute carrier family 2 (facilitated glucose transporter), member 8 (A)	Sugar transporter ERD6-like 6 OS=Arabidopsis thaliana GN=At1g75220 PE=1 SV=1	--	BnaC08g48360D [Brassica napus]	0	0	0	0	0	0	0	0	0	0
BnaA01T0125600WE	BnaA01G0125600WE	westar	--	--	--	--	BnaC01g23330D [Brassica napus]	1	0	0	0	0	0	0	0	0	0
BnaA01T0125700WE	BnaA01G0125700WE	westar	GO:0004672	receptor-like protein kinase FERONIA; K04730 interleukin-1 receptor-associated kinase 1 [EC:2.7.11.1] (A)	Receptor-like protein kinase FERONIA OS=Arabidopsis thaliana GN=FER PE=1 SV=1	Protein tyrosine kinase	PREDICTED: receptor-like protein kinase FERONIA [Brassica rapa]	125	147	126	221	225	338	165	197	198	186
BnaA01T0125800WE	BnaA01G0125800WE	westar	GO:0016747	diacylglycerol O-acyltransferase 2; K14457 2-acylglycerol O-acyltransferase 2 [EC:2.3.1.22] (A)	Diacylglycerol O-acyltransferase 2 OS=Arabidopsis thaliana GN=DGAT2 PE=2 SV=1	Diacylglycerol acyltransferase	PREDICTED: diacylglycerol O-acyltransferase 2 [Brassica rapa]	277	299	305	837	583	636	331	233	509	416
BnaA01T0125900WE	BnaA01G0125900WE	westar	--	--	--	--	BnaA01g19400D [Brassica napus]	971	1276	923	951	802	1032	882	851	1125	923
BnaA01T0126000WE	BnaA01G0126000WE	westar	--	--	--	--	PREDICTED: uncharacterized protein LOC103872358 [Brassica rapa]	42	52	76	127	121	110	69	61	148	117
BnaA01T0126100WE	BnaA01G0126100WE	westar	GO:0016020	hypothetical protein; K08150 MFS transporter, SP family, solute carrier family 2 (myo-inositol transporter), member 13 (A)	Monosaccharide-sensing protein 3 OS=Arabidopsis thaliana GN=MSSP3 PE=2 SV=1	Sugar (and other) transporter	PREDICTED: monosaccharide-sensing protein 3 [Brassica rapa]	0	0	0	0	0	0	0	0	0	0
BnaA01T0126200WE	BnaA01G0126200WE	westar	GO:0003824	probable protein phosphatase 2C 47; K14803 protein phosphatase PTC2/3 [EC:3.1.3.16] (A)	Probable protein phosphatase 2C 47 OS=Arabidopsis thaliana GN=At3g51470 PE=1 SV=1	Protein phosphatase 2C	BnaA01g19440D [Brassica napus]	0	0	0	0	0	0	0	0	0	0
BnaA01T0126300WE	BnaA01G0126300WE	westar	GO:0042578	synj1; synaptojanin-1; K01099 phosphatidylinositol-bisphosphatase [EC:3.1.3.36] (A)	Phosphoinositide phosphatase SAC7 OS=Arabidopsis thaliana GN=SAC7 PE=2 SV=1	SacI homology domain	PREDICTED: phosphoinositide phosphatase SAC7 [Brassica rapa]	213	210	216	386	478	473	198	130	253	194
BnaA01T0126300WE.1	BnaA01G0126300WE.1	NA	NA	NA	NA	NA	NA	0	0	0	7	0	13	0	0	7	0
BnaA01T0126400WE	BnaA01G0126400WE	westar	GO:0009058	Ssl2; Strictosidine synthase-like 2 (EC:4.3.3.2); K01757 strictosidine synthase [EC:4.3.3.2] (A)	Protein STRICTOSIDINE SYNTHASE-LIKE 5 OS=Arabidopsis thaliana GN=SSL5 PE=2 SV=1	Strictosidine synthase	BnaA01g19460D [Brassica napus]	481	319	613	1143	969	1485	658	489	491	431
BnaA01T0126500WE	BnaA01G0126500WE	westar	GO:0009058	APMAP; signal-induced proliferation-associated 1-like protein 2; K17702 signal-induced proliferation-associated 1 like protein 2 (A)	Protein STRICTOSIDINE SYNTHASE-LIKE 5 OS=Arabidopsis thaliana GN=SSL5 PE=2 SV=1	Strictosidine synthase	BnaA01g19470D [Brassica napus]	0	0	0	0	0	3	0	0	0	0
BnaA01T0126600WE	BnaA01G0126600WE	westar	--	--	--	Arabidopsis protein of unknown function	BnaA01g19480D [Brassica napus]	0	0	0	0	0	0	1	4	0	0
BnaA01T0126700WE	BnaA01G0126700WE	westar	GO:0008270	protein S-acyltransferase 10-like; K18932 palmitoyltransferase [EC:2.3.1.225] (A)	Protein S-acyltransferase 10 OS=Arabidopsis thaliana GN=PAT10 PE=1 SV=1	DHHC palmitoyltransferase	PREDICTED: protein S-acyltransferase 10-like isoform X1 [Brassica rapa]	20	16	13	0	8	3	19	6	14	10
BnaA01T0126800WE	BnaA01G0126800WE	westar	GO:0003824	probable protein phosphatase 2C 46; K01102 pyruvate dehydrogenase phosphatase [EC:3.1.3.43] (A)	Probable protein phosphatase 2C 46 OS=Arabidopsis thaliana GN=At3g51370 PE=2 SV=1	Protein phosphatase 2C	PREDICTED: probable protein phosphatase 2C 46 [Brassica rapa]	368	298	381	418	284	362	311	227	351	288
BnaA01T0126800WE.1	BnaA01G0126800WE.1	NA	NA	NA	NA	NA	NA	368	298	381	418	284	362	311	227	351	288
BnaA01T0126900WE	BnaA01G0126900WE	westar	--	--	--	--	BnaC01g42470D [Brassica napus]	0	0	0	0	0	0	0	0	0	0
BnaA01T0127000WE	BnaA01G0127000WE	westar	GO:0003924	rac-like GTP-binding protein RHO1; K04392 Ras-related C3 botulinum toxin substrate 1 (A)	Rac-like GTP-binding protein RHO1 OS=Pisum sativum GN=RHO1 PE=2 SV=1	Ras family	PREDICTED: rac-like GTP-binding protein RHO1 [Brassica rapa]	0	0	0	0	0	0	0	0	0	0
BnaA01T0127100WE	BnaA01G0127100WE	westar	GO:0005515	--	Protein POLLENLESS 3-LIKE 2 OS=Arabidopsis thaliana GN=At3g51280 PE=2 SV=1	Tetratricopeptide repeat	BnaA01g19530D [Brassica napus]	1	7	5	8	8	8	9	2	16	5
BnaA01T0127200WE	BnaA01G0127200WE	westar	GO:0003824	serine/threonine-protein kinase rio2-like; K07179 RIO kinase 2 [EC:2.7.11.1] (A)	Serine/threonine-protein kinase rio2 OS=Dictyostelium discoideum GN=rio2 PE=3 SV=1	Rio2, N-terminal	BnaA01g19540D [Brassica napus]	117	107	121	237	195	228	84	76	230	211
BnaA01T0127300WE	BnaA01G0127300WE	westar	--	--	--	--	PREDICTED: uncharacterized protein LOC103872549 [Brassica rapa]	9	17	9	0	1	0	3	1	3	2
BnaA01T0127400WE	BnaA01G0127400WE	westar	--	putative pirin-like protein At3g59260; K06911 uncharacterized protein (A)	F-box/LRR-repeat protein At3g58980 OS=Arabidopsis thaliana GN=At3g58980 PE=2 SV=1	Leucine Rich Repeat	BnaA01g19570D [Brassica napus]	0	0	0	0	0	0	0	0	0	0
BnaA01T0127500WE	BnaA01G0127500WE	westar	GO:0003824	GDP-mannose 4,6 dehydratase 2-like; K01711 GDPmannose 4,6-dehydratase [EC:4.2.1.47] (A)	GDP-mannose 4,6 dehydratase 2 OS=Arabidopsis thaliana GN=MUR1 PE=1 SV=3	NAD dependent epimerase/dehydratase family	BnaA01g19590D [Brassica napus]	3	0	0	20	5	52	3	0	0	0
BnaA01T0127600WE	BnaA01G0127600WE	westar	--	--	Protein CHAPERONE-LIKE PROTEIN OF POR1, chloroplastic OS=Arabidopsis thaliana GN=CPP1 PE=1 SV=1	Protein of unknown function (DUF3353)	hypothetical protein EUTSA_v10010613mg [Eutrema salsugineum]	49	45	41	39	51	45	62	48	76	70
BnaA01T0127700WE	BnaA01G0127700WE	westar	--	putative pirin-like protein At3g59260; K06911 uncharacterized protein (A)	Paladin OS=Xenopus tropicalis GN=pald1 PE=2 SV=1	Inositol hexakisphosphate	BnaA01g19620D [Brassica napus]	0	0	0	0	0	0	0	0	0	0
BnaA01T0127800WE	BnaA01G0127800WE	westar	--	--	--	--	BnaA01g19630D [Brassica napus]	0	0	0	0	0	0	0	0	0	0
BnaA01T0127900WE	BnaA01G0127900WE	westar	--	--	--	--	BnaC07g02980D [Brassica napus]	0	0	0	0	0	0	0	0	0	0
BnaA01T0128000WE	BnaA01G0128000WE	westar	--	hypothetical protein; K15710 E3 ubiquitin-protein ligase SHPRH [EC:3.6.4.- 2.3.2.27] (A)	Protein FMP32, mitochondrial OS=Saccharomyces cerevisiae (strain ATCC 204508 / S288c) GN=FMP32 PE=1 SV=1	Protein of unknown function (DUF1640)	BnaA01g19640D [Brassica napus]	35	60	32	47	94	83	39	25	31	11
BnaA01T0128100WE	BnaA01G0128100WE	westar	GO:0003700	GATA transcription factor 8-like; K17894 GATA-binding protein 2 (A)	GATA transcription factor 6 OS=Arabidopsis thaliana GN=GATA6 PE=2 SV=1	GATA zinc finger	BnaA01g19650D [Brassica napus]	85	137	62	22	60	34	84	120	56	39
BnaA01T0128200WE	BnaA01G0128200WE	westar	GO:0008168	probable methyltransferase PMT28; K16302 metal transporter CNNM (A)	Probable methyltransferase PMT27 OS=Arabidopsis thaliana GN=At3g51070 PE=3 SV=1	Putative S-adenosyl-L-methionine-dependent methyltransferase	PREDICTED: probable methyltransferase PMT27 [Brassica rapa]	0	0	0	0	0	0	0	0	0	0
BnaA01T0128300WE	BnaA01G0128300WE	westar	--	--	Protein SHI RELATED SEQUENCE 1 OS=Arabidopsis thaliana GN=SRS1 PE=1 SV=2	Domain of unknown function (DUF702)	PREDICTED: protein SHI RELATED SEQUENCE 1-like [Brassica rapa]	38	29	30	7	1	5	17	7	5	3
BnaA01T0128400WE	BnaA01G0128400WE	westar	--	--	--	--	BnaC01g23670D [Brassica napus]	0	0	0	0	0	0	0	0	0	0
BnaA01T0128500WE	BnaA01G0128500WE	westar	--	FYVE, RhoGEF and PH domain-containing protein 1-like; K05720 FYVE, RhoGEF and PH domain containing 1 (A)	Protein RTE1-HOMOLOG OS=Arabidopsis thaliana GN=RTH PE=2 SV=1	Protein of unknown function (DUF778)	PREDICTED: protein RTE1-HOMOLOG [Brassica rapa]	47	48	46	55	54	46	36	21	68	26
BnaA01T0128600WE	BnaA01G0128600WE	westar	GO:0003824	bifunctional epoxide hydrolase 2-like; K08726 soluble epoxide hydrolase / lipid-phosphate phosphatase [EC:3.3.2.10 3.1.3.76] (A)	Bifunctional epoxide hydrolase 2 OS=Mus musculus GN=Ephx2 PE=1 SV=2	Alpha/beta hydrolase family	BnaA01g19710D [Brassica napus]	224	188	204	373	445	357	212	141	454	256
BnaA01T0128700WE	BnaA01G0128700WE	westar	GO:0045454	thioredoxin domain-containing protein 9 homolog; K02995 small subunit ribosomal protein S8e (A)	Thioredoxin domain-containing protein PLP3B OS=Arabidopsis thaliana GN=PLP3B PE=2 SV=1	Thioredoxin	BnaAnng14790D [Brassica napus]	267	204	259	201	221	148	248	293	232	206
BnaA01T0128800WE	BnaA01G0128800WE	westar	GO:0000166	probable mitochondrial chaperone BCS1-B; K08900 mitochondrial chaperone BCS1 (A)	Probable mitochondrial chaperone bcs1 OS=Schizosaccharomyces pombe (strain 972 / ATCC 24843) GN=SPAC644.07 PE=2 SV=1	ATPase family associated with various cellular activities (AAA)	BnaAnng14800D [Brassica napus]	0	0	0	0	0	0	0	0	0	0
BnaA01T0128900WE	BnaA01G0128900WE	westar	--	--	--	--	BnaC07g10560D [Brassica napus]	29	31	24	44	52	35	34	27	37	40
BnaA01T0129000WE	BnaA01G0129000WE	westar	GO:0008168	salicylate/benzoate carboxyl methyltransferase-like; K08241 jasmonate O-methyltransferase [EC:2.1.1.141] (A)	Salicylate/benzoate carboxyl methyltransferase OS=Arabidopsis thaliana GN=BSMT1 PE=1 SV=1	SAM dependent carboxyl methyltransferase	BnaAnng14830D [Brassica napus]	0	0	0	0	0	0	0	0	0	0
BnaA01T0129100WE	BnaA01G0129100WE	westar	--	disease resistance protein TAO1-like; K19613 leucine-rich repeat protein SHOC2 (A)	Disease resistance protein TAO1 OS=Arabidopsis thaliana GN=TAO1 PE=3 SV=1	Leucine Rich Repeat	BnaAnng14860D [Brassica napus]	3	5	0	4	2	0	5	2	4	4
BnaA01T0129200WE	BnaA01G0129200WE	westar	GO:0005515	disease resistance protein TAO1-like; K19613 leucine-rich repeat protein SHOC2 (A)	Probable disease resistance protein RPP1 OS=Arabidopsis thaliana GN=RPP1 PE=2 SV=1	NB-ARC domain	BnaAnng14860D [Brassica napus]	8	10	3	5	12	5	5	13	6	1
BnaA01T0129300WE	BnaA01G0129300WE	westar	--	--	--	Agenet domain	BnaAnng14870D [Brassica napus]	1	0	0	4	1	3	0	0	0	0
BnaA01T0129400WE	BnaA01G0129400WE	westar	--	--	--	--	BnaAnng14900D [Brassica napus]	18	23	17	15	23	12	20	17	24	22
BnaA01T0129500WE	BnaA01G0129500WE	westar	--	--	--	--	BnaAnng14910D [Brassica napus]	5	6	2	9	9	5	5	1	19	15
BnaA01T0129600WE	BnaA01G0129600WE	westar	--	--	--	--	BnaC01g42400D [Brassica napus]	0	0	0	0	0	0	0	0	0	0
BnaA01T0129700WE	BnaA01G0129700WE	westar	--	--	--	--	BnaAnng35820D [Brassica napus]	157	190	175	175	353	250	118	101	74	54
BnaA01T0129800WE	BnaA01G0129800WE	westar	--	--	--	--	BnaA01g19740D [Brassica napus]	30	19	36	14	38	51	28	15	16	33
BnaA01T0129900WE	BnaA01G0129900WE	westar	--	armadillo repeat-containing kinesin-like protein 3; K10396 kinesin family member 5 (A)	--	--	PREDICTED: uncharacterized protein At4g04775-like [Brassica rapa]	0	0	0	0	0	0	0	0	0	0
BnaA01T0130000WE	BnaA01G0130000WE	westar	GO:0005509	oxygen-evolving enhancer protein 1-2, chloroplastic; K02716 photosystem II oxygen-evolving enhancer protein 1 (A)	Oxygen-evolving enhancer protein 1-2, chloroplastic OS=Arabidopsis thaliana GN=PSBO2 PE=1 SV=1	Manganese-stabilising protein / photosystem II polypeptide	PREDICTED: oxygen-evolving enhancer protein 1-2, chloroplastic [Brassica rapa]	20648	28612	20193	17959	13373	12332	23027	17677	33539	28718
BnaA01T0130100WE	BnaA01G0130100WE	westar	GO:0008152	UDP-glycosyltransferase 72E1-like; K12356 coniferyl-alcohol glucosyltransferase [EC:2.4.1.111] (A)	UDP-glycosyltransferase 72E1 OS=Arabidopsis thaliana GN=UGT72E1 PE=1 SV=1	UDP-glucoronosyl and UDP-glucosyl transferase	PREDICTED: UDP-glycosyltransferase 72E1-like [Brassica rapa]	0	0	0	0	3	0	0	0	2	0
BnaA01T0130200WE	BnaA01G0130200WE	westar	--	serine/threonine-protein phosphatase 2A 65 kDa regulatory subunit A alpha isoform-like; K03456 serine/threonine-protein phosphatase 2A regulatory subunit A (A)	Serine/threonine-protein phosphatase 2A 65 kDa regulatory subunit A alpha isoform OS=Arabidopsis thaliana GN=PP2AA1 PE=1 SV=1	--	BnaA07g34200D [Brassica napus]	0	0	0	0	0	0	0	0	0	0
BnaA01T0130300WE	BnaA01G0130300WE	westar	--	--	--	--	BnaA06g29900D [Brassica napus]	0	0	0	0	0	0	0	0	0	0
BnaA01T0130400WE	BnaA01G0130400WE	westar	--	hypothetical protein; K12356 coniferyl-alcohol glucosyltransferase [EC:2.4.1.111] (A)	UDP-glycosyltransferase 72E1 OS=Arabidopsis thaliana GN=UGT72E1 PE=1 SV=1	--	BnaA01g19780D [Brassica napus]	0	0	0	0	0	0	0	0	0	0
BnaA01T0130500WE	BnaA01G0130500WE	westar	--	--	--	--	BnaA01g35620D, partial [Brassica napus]	3	1	2	0	3	0	2	1	3	0
BnaA01T0130600WE	BnaA01G0130600WE	westar	--	--	--	--	BnaA01g35600D [Brassica napus]	3	4	3	1	1	0	0	2	3	4
BnaA01T0130700WE	BnaA01G0130700WE	westar	--	--	--	--	BnaA01g35590D [Brassica napus]	0	0	0	0	0	0	0	0	0	0
BnaA01T0130800WE	BnaA01G0130800WE	westar	GO:0004497	cytochrome P450 90B1; K09587 steroid 22-alpha-hydroxylase [EC:1.14.13.-] (A)	Cytochrome P450 90B1 OS=Arabidopsis thaliana GN=CYP90B1 PE=1 SV=2	Cytochrome P450	PREDICTED: cytochrome P450 90B1 isoform X1 [Brassica rapa]	151	152	186	150	106	221	101	68	196	115
BnaA01T0130800WE.1	BnaA01G0130800WE.1	NA	NA	NA	NA	NA	NA	53	55	28	108	78	60	10	6	59	6
BnaA01T0130900WE	BnaA01G0130900WE	westar	--	DNA-directed RNA polymerase II subunit RPB1-like; K03006 DNA-directed RNA polymerase II subunit RPB1 [EC:2.7.7.6] (A)	--	--	BnaA01g35570D [Brassica napus]	0	0	0	0	0	0	0	0	0	0
BnaA01T0131000WE	BnaA01G0131000WE	westar	GO:0003700	POPTRDRAFT_568665; heat shock transcription factor family protein; K09419 heat shock transcription factor, other eukaryote (A)	Heat shock factor protein HSF8 OS=Solanum lycopersicum GN=HSF8 PE=3 SV=1	HSF-type DNA-binding	BnaA01g35560D [Brassica napus]	0	0	0	0	0	0	0	0	0	0
BnaA01T0131100WE	BnaA01G0131100WE	westar	--	MYLK2; myosin light chain kinase 2; K00907 myosin-light-chain kinase [EC:2.7.11.18] (A)	--	--	PREDICTED: proline-rich receptor-like protein kinase PERK10 [Brassica rapa]	0	0	0	0	0	0	0	0	0	0
BnaA01T0131200WE	BnaA01G0131200WE	westar	--	--	--	Prolamin-like	BnaA01g35550D [Brassica napus]	1	2	0	0	1	0	0	0	1	0
BnaA01T0131300WE	BnaA01G0131300WE	NA	NA	NA	NA	NA	NA	0	0	0	0	0	0	0	0	0	0
BnaA01T0131400WE	BnaA01G0131400WE	westar	GO:0008152	HSD17B12; hydroxysteroid (17-beta) dehydrogenase 12; K10251 17beta-estradiol 17-dehydrogenase / very-long-chain 3-oxoacyl-CoA reductase [EC:1.1.1.62 1.1.1.330] (A)	2,5-dichloro-2,5-cyclohexadiene-1,4-diol dehydrogenase OS=Sphingomonas paucimobilis GN=linX PE=3 SV=1	short chain dehydrogenase	PREDICTED: estradiol 17-beta-dehydrogenase 12-A-like [Brassica rapa]	9	17	7	1	16	4	20	35	6	5
BnaA01T0131500WE	BnaA01G0131500WE	westar	--	--	--	--	PREDICTED: phosphopantothenoylcysteine decarboxylase subunit VHS3 [Brassica rapa]	0	0	0	0	0	0	0	0	1	0
BnaA01T0131600WE	BnaA01G0131600WE	westar	GO:0004672	CDPK-related kinase 5-like; K00924 [EC:2.7.1.-] (A)	CDPK-related kinase 5 OS=Arabidopsis thaliana GN=CRK5 PE=2 SV=1	Protein kinase domain	PREDICTED: CDPK-related kinase 5-like isoform X2 [Brassica rapa]	421	453	336	370	399	373	410	408	597	495
BnaA01T0131700WE	BnaA01G0131700WE	westar	--	broad-specificity phosphatase YOR283W-like; K15634 probable phosphoglycerate mutase [EC:5.4.2.12] (A)	Phosphoglycerate mutase-like protein 4 OS=Arabidopsis thaliana GN=At3g50520 PE=2 SV=1	Histidine phosphatase superfamily (branch 1)	PREDICTED: broad-specificity phosphatase YOR283W-like [Brassica rapa]	0	0	0	0	0	0	0	0	0	0
BnaA01T0131800WE	BnaA01G0131800WE	westar	GO:0004190	aspartic proteinase oryzasin-1-like; K01379 cathepsin D [EC:3.4.23.5] (A)	Cardosin-H (Fragments) OS=Cynara cardunculus PE=1 SV=1	Eukaryotic aspartyl protease	BnaA01g21330D [Brassica napus]	0	2	1	0	1	0	2	0	0	1
BnaA01T0131900WE	BnaA01G0131900WE	westar	GO:0004190	aspartic proteinase oryzasin-1-like; K01379 cathepsin D [EC:3.4.23.5] (A)	Procardosin-A OS=Cynara cardunculus GN=cardA PE=1 SV=1	Eukaryotic aspartyl protease	BnaA01g21320D [Brassica napus]	0	3	1	2	1	1	2	0	4	0
BnaA01T0132000WE	BnaA01G0132000WE	westar	GO:0005515	uncharacterized LOC103429118; K14843 pescadillo (A)	Probable F-box protein At4g22060 OS=Arabidopsis thaliana GN=At4g22060 PE=4 SV=2	Protein of unknown function (DUF295)	PREDICTED: probable F-box protein At4g22060 [Brassica rapa]	0	0	0	0	0	0	0	0	0	0
BnaA01T0132100WE	BnaA01G0132100WE	westar	--	LOB domain-containing protein 16; K13944 LOB domain-containing protein 16 (A)	LOB domain-containing protein 28 OS=Arabidopsis thaliana GN=LBD28 PE=2 SV=1	Protein of unknown function DUF260	BnaA01g21300D [Brassica napus]	0	0	0	0	0	0	0	0	0	0
BnaA01T0132200WE	BnaA01G0132200WE	westar	GO:0008168	Salicylate O-methyltransferase; K08241 jasmonate O-methyltransferase [EC:2.1.1.141] (A)	Salicylate/benzoate carboxyl methyltransferase OS=Arabidopsis thaliana GN=BSMT1 PE=1 SV=1	SAM dependent carboxyl methyltransferase	PREDICTED: salicylate/benzoate carboxyl methyltransferase-like isoform X1 [Brassica rapa]	1	0	1	1	0	1	3	3	3	3
BnaA01T0132300WE	BnaA01G0132300WE	westar	--	--	--	Lines N-terminus	BnaA01g21280D [Brassica napus]	10	13	7	6	8	7	8	10	18	3
BnaA01T0132400WE	BnaA01G0132400WE	westar	GO:0003677	hypothetical protein; K16222 Dof zinc finger protein DOF5.5 (A)	Dof zinc finger protein DOF3.4 OS=Arabidopsis thaliana GN=DOF3.4 PE=1 SV=2	Dof domain, zinc finger	PREDICTED: dof zinc finger protein DOF3.4-like [Brassica rapa]	0	0	0	0	0	0	0	0	0	0
BnaA01T0132500WE	BnaA01G0132500WE	westar	--	--	--	--	hypothetical protein GSBNAPT00096239001 [Brassica napus]	0	0	0	0	1	0	0	0	0	0
BnaA01T0132600WE	BnaA01G0132600WE	westar	GO:0006629	geranylgeranyl diphosphate reductase, chloroplastic; K10960 geranylgeranyl reductase [EC:1.3.1.83] (A)	GDSL esterase/lipase At3g50400 OS=Arabidopsis thaliana GN=At3g50400 PE=2 SV=1	GDSL-like Lipase/Acylhydrolase	PREDICTED: GDSL esterase/lipase At3g50400 [Brassica rapa]	0	0	0	0	0	0	0	0	0	0
BnaA01T0132700WE	BnaA01G0132700WE	westar	--	heat shock 70 kDa protein 14-like; K09489 heat shock 70kDa protein 4 (A)	Vacuolar protein sorting-associated protein 13b OS=Schizosaccharomyces pombe (strain 972 / ATCC 24843) GN=vps13b PE=2 SV=1	SHR-binding domain of vacuolar-sorting associated protein 13	PREDICTED: uncharacterized protein LOC103827977 isoform X1 [Brassica rapa]	1020	1163	832	1141	1490	1130	889	619	1257	829
BnaA01T0132800WE	BnaA01G0132800WE	westar	--	uncharacterized LOC103828540; K03145 transcription elongation factor S-II (A)	--	--	BnaA01g21240D [Brassica napus]	0	0	0	0	0	0	0	0	0	0
BnaA01T0132900WE	BnaA01G0132900WE	westar	GO:0005509	probable calcium-binding protein CML20; K13448 calcium-binding protein CML (A)	Probable calcium-binding protein CML20 OS=Arabidopsis thaliana GN=CML20 PE=1 SV=1	EF-hand domain pair	BnaA01g21230D [Brassica napus]	577	641	729	1352	1234	1412	596	474	1245	859
BnaA01T0133000WE	BnaA01G0133000WE	westar	--	galacturonosyltransferase 8-like; K13648 alpha-1,4-galacturonosyltransferase [EC:2.4.1.43] (A)	--	--	BnaA01g21220D [Brassica napus]	2	4	11	5	7	9	6	2	4	0
BnaA01T0133100WE	BnaA01G0133100WE	westar	GO:0046983	transcription factor bHLH140; K10863 aprataxin [EC:3.-.-.-] (A)	Transcription factor HEC2 OS=Arabidopsis thaliana GN=HEC2 PE=1 SV=1	Helix-loop-helix DNA-binding domain	PREDICTED: transcription factor HEC2-like [Brassica rapa]	0	0	0	0	0	0	0	0	0	0
BnaA01T0133200WE	BnaA01G0133200WE	westar	--	--	--	--	PREDICTED: uncharacterized protein LOC103840980 [Brassica rapa]	0	0	0	0	0	0	0	0	0	0
BnaA01T0133300WE	BnaA01G0133300WE	westar	--	--	--	--	BnaA09g04420D [Brassica napus]	0	0	0	0	0	0	0	1	0	0
BnaA01T0133400WE	BnaA01G0133400WE	westar	--	--	--	--	BnaA05g20700D [Brassica napus]	37	46	54	99	55	84	18	16	49	67
BnaA01T0133500WE	BnaA01G0133500WE	westar	--	uncharacterized LOC106362983; K04368 mitogen-activated protein kinase kinase 1 [EC:2.7.12.2] (A)	--	--	BnaA01g35680D [Brassica napus]	1	0	0	0	6	2	0	0	0	0
BnaA01T0133600WE	BnaA01G0133600WE	westar	--	--	--	--	PREDICTED: uncharacterized protein LOC103840980 [Brassica rapa]	0	0	0	0	0	0	0	0	0	0
BnaA01T0133700WE	BnaA01G0133700WE	westar	--	--	--	--	PREDICTED: uncharacterized protein LOC103840980 [Brassica rapa]	0	0	0	0	0	0	0	0	0	0
BnaA01T0133800WE	BnaA01G0133800WE	westar	GO:0016491	feruloyl CoA ortho-hydroxylase 2-like; K06892 feruloyl-CoA ortho-hydroxylase [EC:1.14.11.-] (A)	Feruloyl CoA ortho-hydroxylase 2 OS=Arabidopsis thaliana GN=F6'H2 PE=1 SV=1	2OG-Fe(II) oxygenase superfamily	PREDICTED: feruloyl CoA ortho-hydroxylase 2-like [Brassica rapa]	0	0	0	0	0	0	0	0	0	0
BnaA01T0133900WE	BnaA01G0133900WE	westar	GO:0004527	small RNA degrading nuclease 1; K14570 RNA exonuclease 1 [EC:3.1.-.-] (A)	Small RNA degrading nuclease 1 OS=Arabidopsis thaliana GN=SDN1 PE=2 SV=1	Exonuclease	BnaA01g21150D [Brassica napus]	4	6	1	2	5	4	3	2	4	0
BnaA01T0134000WE	BnaA01G0134000WE	westar	GO:0005515	F-box/LRR-repeat protein 16-like; K10268 F-box and leucine-rich repeat protein 2/20 (A)	F-box/LRR-repeat protein 16 OS=Arabidopsis thaliana GN=FBL16 PE=2 SV=1	F-box domain	PREDICTED: F-box/LRR-repeat protein 16 [Brassica rapa]	321	379	330	352	316	388	350	326	309	235
BnaA01T0134100WE	BnaA01G0134100WE	westar	--	--	--	--	BnaA01g21130D [Brassica napus]	0	0	0	0	0	0	0	0	0	0
BnaA01T0134200WE	BnaA01G0134200WE	westar	GO:0005634	cyclin-D3-3-like; K14505 cyclin D3, plant (A)	Cyclin-D3-3 OS=Arabidopsis thaliana GN=CYCD3-3 PE=2 SV=1	Cyclin, C-terminal domain	PREDICTED: cyclin-D3-3-like [Brassica rapa]	75	97	58	39	49	41	73	60	38	35
BnaA01T0134300WE	BnaA01G0134300WE	westar	GO:0004185	serine carboxypeptidase-like 21; K16296 serine carboxypeptidase-like clade I [EC:3.4.16.-] (A)	Serine carboxypeptidase-like 21 OS=Arabidopsis thaliana GN=SCPL21 PE=2 SV=2	Serine carboxypeptidase	BnaA01g21110D [Brassica napus]	0	0	0	0	0	0	0	0	0	0
BnaA01T0134400WE	BnaA01G0134400WE	westar	GO:0003682	transcription factor MYB44-like; K09422 myb proto-oncogene protein, plant (A)	Transcription factor MYB44 OS=Arabidopsis thaliana GN=MYB44 PE=2 SV=1	Myb-like DNA-binding domain	PREDICTED: transcription factor MYB44-like [Brassica rapa]	5	12	11	4	27	7	116	117	9	12
BnaA01T0134500WE	BnaA01G0134500WE	westar	GO:0004190	hypothetical protein; K00924 [EC:2.7.1.-] (A)	Aspartic proteinase-like protein 2 OS=Arabidopsis thaliana GN=At1g65240 PE=1 SV=2	Eukaryotic aspartyl protease	PREDICTED: protein ASPARTIC PROTEASE IN GUARD CELL 2 [Brassica rapa]	200	211	169	164	205	183	211	142	203	131
BnaA01T0134600WE	BnaA01G0134600WE	westar	--	hypothetical protein; K18400 KAT8 regulatory NSL complex subunit 1 (A)	--	--	PREDICTED: uncharacterized protein LOC103827788 [Brassica rapa]	42	29	34	32	29	29	39	22	57	42
BnaA01T0134700WE	BnaA01G0134700WE	westar	--	hypothetical protein; K17768 mitochondrial import receptor subunit TOM70 (A)	Tetratricopeptide repeat protein 1 OS=Bos taurus GN=TTC1 PE=2 SV=1	TPR repeat	PREDICTED: uncharacterized protein LOC103827779 [Brassica rapa]	11	2	13	4	2	0	11	5	1	1
BnaA01T0134800WE	BnaA01G0134800WE	westar	GO:0004672	casein kinase II subunit alpha-2; K03097 casein kinase II subunit alpha [EC:2.7.11.1] (A)	Casein kinase II subunit alpha-2 OS=Arabidopsis thaliana GN=CKA2 PE=2 SV=3	Protein kinase domain	PREDICTED: casein kinase II subunit alpha-2 isoform X1 [Brassica rapa]	1305	1401	1463	2695	2313	2291	1306	1103	1825	1364
BnaA01T0134800WE.1	BnaA01G0134800WE.1	NA	NA	NA	NA	NA	NA	55	13	10	90	45	31	47	0	56	24
BnaA01T0134900WE	BnaA01G0134900WE	westar	GO:0046872	zinc finger protein 271-like; K09228 KRAB domain-containing zinc finger protein (A)	Zinc finger protein AZF1 OS=Arabidopsis thaliana GN=AZF1 PE=2 SV=1	C2H2-type zinc finger	PREDICTED: zinc finger protein AZF1-like [Brassica rapa]	86	92	94	30	19	17	57	31	33	13
BnaA01T0135000WE	BnaA01G0135000WE	westar	GO:0003735	60S ribosomal protein L26-1; K02898 large subunit ribosomal protein L26e (A)	60S ribosomal protein L26-1 OS=Arabidopsis thaliana GN=RPL26A PE=2 SV=2	KOW motif	PREDICTED: 60S ribosomal protein L26-1 [Brassica rapa]	145	222	125	91	82	102	87	89	67	66
BnaA01T0135100WE	BnaA01G0135100WE	westar	GO:0005515	adenylyl-sulfate kinase 3; K00860 adenylylsulfate kinase [EC:2.7.1.25] (A)	BTB/POZ domain-containing protein At3g49900 OS=Arabidopsis thaliana GN=At3g49900 PE=2 SV=1	BTB/POZ domain	PREDICTED: BTB/POZ domain-containing protein At3g49900 isoform X1 [Brassica rapa]	21	34	18	3	1	2	11	19	2	5
BnaA01T0135200WE	BnaA01G0135200WE	westar	GO:0004553	--	--	Glycosyl hydrolases family 43	PREDICTED: uncharacterized protein LOC103827719 [Brassica rapa]	12	16	3	34	17	28	10	4	11	20
BnaA01T0135300WE	BnaA01G0135300WE	westar	GO:0005525	hypothetical protein; K07955 ADP-ribosylation factor-like protein 8 (A)	ADP-ribosylation factor-like protein 8B OS=Pongo abelii GN=ARL8B PE=2 SV=1	ADP-ribosylation factor family	BnaC01g26320D [Brassica napus]	3	2	6	1	2	0	0	0	2	2
BnaA01T0135400WE	BnaA01G0135400WE	westar	GO:0000786	telomere repeat-binding factor 3; K09422 myb proto-oncogene protein, plant (A)	Telomere repeat-binding factor 3 OS=Arabidopsis thaliana GN=TRB3 PE=1 SV=1	Myb-like DNA-binding domain	PREDICTED: telomere repeat-binding factor 3 [Brassica rapa]	188	173	157	74	97	133	144	157	89	69
BnaA01T0135500WE	BnaA01G0135500WE	westar	--	--	--	--	PREDICTED: cysteine-rich and transmembrane domain-containing protein A [Brassica rapa]	0	0	0	0	0	0	0	0	0	0
BnaA01T0135600WE	BnaA01G0135600WE	westar	--	--	--	--	PREDICTED: uncharacterized protein LOC103827671 [Brassica rapa]	1	3	9	13	1	7	0	0	11	6
BnaA01T0135700WE	BnaA01G0135700WE	westar	GO:0000151	hypothetical protein; K08332 vacuolar protein 8 (A)	U-box domain-containing protein 30 OS=Arabidopsis thaliana GN=PUB30 PE=2 SV=1	U-box domain	PREDICTED: U-box domain-containing protein 30 [Brassica rapa]	78	74	74	38	32	64	37	36	26	13
BnaA01T0135800WE	BnaA01G0135800WE	westar	--	--	--	BSD domain	PREDICTED: uncharacterized protein LOC103827655 [Brassica rapa]	542	530	569	1001	769	746	632	343	802	707
BnaA01T0135900WE	BnaA01G0135900WE	westar	--	--	Protein PHLOEM PROTEIN 2-LIKE A10 OS=Arabidopsis thaliana GN=PP2A10 PE=2 SV=1	--	PREDICTED: protein PHLOEM PROTEIN 2-LIKE A10 [Brassica rapa]	17	22	27	67	56	55	28	8	28	26
BnaA01T0136000WE	BnaA01G0136000WE	westar	GO:0005576	--	Phytosulfokines 3 OS=Arabidopsis thaliana GN=PSK3 PE=2 SV=2	Phytosulfokine precursor protein (PSK)	PREDICTED: phytosulfokines 3 [Brassica rapa]	42	42	30	18	12	10	38	33	37	28
BnaA01T0136100WE	BnaA01G0136100WE	westar	--	hypothetical protein; K14497 protein phosphatase 2C [EC:3.1.3.16] (A)	Protein phosphatase 2C 56 OS=Arabidopsis thaliana GN=ABI1 PE=1 SV=2	--	BnaA01g20940D [Brassica napus]	8	10	6	7	2	3	1	8	5	2
BnaA01T0136200WE	BnaA01G0136200WE	westar	--	--	--	--	unknown protein [Brassica oleracea]	0	0	0	0	0	0	0	0	0	0
BnaA01T0136300WE	BnaA01G0136300WE	westar	GO:0005515	hypothetical protein; K04730 interleukin-1 receptor-associated kinase 1 [EC:2.7.11.1] (A)	Probable LRR receptor-like serine/threonine-protein kinase At1g69990 OS=Arabidopsis thaliana GN=At1g69990 PE=2 SV=1	Leucine Rich repeats (2 copies)	PREDICTED: probable inactive receptor kinase At1g27190 [Brassica rapa]	8	18	11	7	3	5	10	10	9	3
BnaA01T0136400WE	BnaA01G0136400WE	westar	--	hypothetical protein; K01188 beta-glucosidase [EC:3.2.1.21] (A)	Uncharacterized protein At3g49720 OS=Arabidopsis thaliana GN=At3g49720 PE=2 SV=1	--	BnaC01g26220D [Brassica napus]	98	92	86	221	128	170	93	65	118	69
BnaA01T0136500WE	BnaA01G0136500WE	westar	GO:0003824	branched-chain-amino-acid aminotransferase 3, chloroplastic-like; K00826 branched-chain amino acid aminotransferase [EC:2.6.1.42] (A)	Branched-chain-amino-acid aminotransferase 3, chloroplastic OS=Arabidopsis thaliana GN=BCAT3 PE=1 SV=1	Amino-transferase class IV	BnaA01g20890D [Brassica napus]	158	156	151	165	155	382	83	126	150	140
BnaA01T0136600WE	BnaA01G0136600WE	westar	GO:0005506	flavonol synthase/flavanone 3-hydroxylase-like; K05278 flavonol synthase [EC:1.14.11.23] (A)	Probable 2-oxoglutarate-dependent dioxygenase At3g49630 OS=Arabidopsis thaliana GN=At3g49630 PE=3 SV=1	2OG-Fe(II) oxygenase superfamily	BnaA01g20880D [Brassica napus]	0	1	0	2	0	3	0	0	16	9
BnaA01T0136700WE	BnaA01G0136700WE	westar	--	--	--	--	BnaAnng04250D [Brassica napus]	0	2	2	3	0	0	0	1	1	0
BnaA01T0136800WE	BnaA01G0136800WE	westar	--	probable replication factor A 73 kDa subunit; K07466 replication factor A1 (A)	--	--	BnaA01g20860D [Brassica napus]	314	298	250	403	273	320	233	235	459	481
BnaA01T0136900WE	BnaA01G0136900WE	westar	--	--	--	--	BnaA01g20850D [Brassica napus]	95	95	100	180	164	127	71	37	195	145
BnaA01T0137000WE	BnaA01G0137000WE	NA	NA	NA	NA	NA	NA	0	0	0	0	0	0	0	3	0	0
BnaA01T0137100WE	BnaA01G0137100WE	westar	--	mitogen-activated protein kinase 16-like; K04371 mitogen-activated protein kinase 1/3 [EC:2.7.11.24] (A)	Mitogen-activated protein kinase 16 OS=Arabidopsis thaliana GN=MPK16 PE=2 SV=2	--	BnaA01g20840D [Brassica napus]	23	13	19	23	12	16	14	16	21	25
BnaA01T0137200WE	BnaA01G0137200WE	westar	--	hypothetical protein; K14779 ATP-dependent RNA helicase DDX52/ROK1 [EC:3.6.4.13] (A)	DEAD-box ATP-dependent RNA helicase 57 OS=Arabidopsis thaliana GN=RH57 PE=2 SV=1	--	BnaA01g20830D [Brassica napus]	38	24	29	29	33	28	38	46	38	47
BnaA01T0137300WE	BnaA01G0137300WE	westar	--	--	--	--	PREDICTED: uncharacterized protein LOC103853116 [Brassica rapa]	1	0	0	0	0	0	0	0	0	0
BnaA01T0137400WE	BnaA01G0137400WE	westar	--	--	--	--	BnaAnng40750D [Brassica napus]	5	6	14	21	20	29	4	6	6	4
BnaA01T0137500WE	BnaA01G0137500WE	westar	GO:0003676	RNA-dependent RNA polymerase 6; K11699 RNA-dependent RNA polymerase [EC:2.7.7.48] (A)	RNA-dependent RNA polymerase 6 OS=Arabidopsis thaliana GN=RDR6 PE=1 SV=1	RNA dependent RNA polymerase	PREDICTED: RNA-dependent RNA polymerase 6 [Brassica rapa]	95	77	78	13	31	33	104	86	50	56
BnaA01T0137600WE	BnaA01G0137600WE	westar	--	--	--	--	BnaAnng31250D [Brassica napus]	1	0	0	1	0	0	0	3	2	3
BnaA01T0137700WE	BnaA01G0137700WE	westar	GO:0003676	serine/arginine-rich splicing factor SR34A-like; K12890 splicing factor, arginine/serine-rich 1/9 (A)	Serine/arginine-rich splicing factor SR34A OS=Arabidopsis thaliana GN=SR34A PE=2 SV=1	RNA recognition motif. (a.k.a. RRM, RBD, or RNP domain)	BnaAnng17860D [Brassica napus]	412	385	342	301	313	342	318	255	319	315
BnaA01T0137800WE	BnaA01G0137800WE	westar	--	general transcription factor 3C polypeptide 5-like; K15202 general transcription factor 3C polypeptide 5 (transcription factor C subunit 1) (A)	General transcription factor 3C polypeptide 5 OS=Homo sapiens GN=GTF3C5 PE=1 SV=2	RNA polymerase III transcription factor (TF)IIIC subunit	BnaAnng17850D [Brassica napus]	39	23	40	20	19	12	43	43	55	46
BnaA01T0137900WE	BnaA01G0137900WE	westar	GO:0005515	hypothetical protein; K11374 elongator complex protein 2 (A)	Probable U3 small nucleolar RNA-associated protein 13 OS=Schizosaccharomyces pombe (strain 972 / ATCC 24843) GN=utp13 PE=3 SV=3	WD domain, G-beta repeat	PREDICTED: uncharacterized protein LOC103875310 isoform X1 [Brassica rapa]	102	100	83	178	192	184	119	79	167	120
BnaA01T0138000WE	BnaA01G0138000WE	westar	--	--	Cell division cycle-associated protein 7 OS=Mus musculus GN=Cdca7 PE=1 SV=1	Zinc-finger domain of monoamine-oxidase A repressor R1	BnaAnng17820D [Brassica napus]	0	0	2	62	45	75	6	1	10	4
BnaA01T0138100WE	BnaA01G0138100WE	westar	GO:0003676	hypothetical protein; K13126 polyadenylate-binding protein (A)	Polyadenylate-binding protein-interacting protein 10 OS=Arabidopsis thaliana GN=CID10 PE=2 SV=1	-	PREDICTED: polyadenylate-binding protein-interacting protein 10-like isoform X1 [Brassica rapa]	62	67	57	14	14	22	52	39	18	32
BnaA01T0138200WE	BnaA01G0138200WE	westar	GO:0005975	probable 6-phosphogluconolactonase 2; K01057 6-phosphogluconolactonase [EC:3.1.1.31] (A)	Probable 6-phosphogluconolactonase 2 OS=Arabidopsis thaliana GN=At3g49360 PE=2 SV=2	Glucosamine-6-phosphate isomerases/6-phosphogluconolactonase	PREDICTED: probable 6-phosphogluconolactonase 2 [Brassica rapa]	0	0	2	0	1	0	0	2	1	2
BnaA01T0138300WE	BnaA01G0138300WE	westar	GO:0005097	uncharacterized LOC100831005; K12840 splicing factor 45 (A)	GTPase-activating protein gyp7 OS=Schizosaccharomyces pombe (strain 972 / ATCC 24843) GN=gyp7 PE=3 SV=1	Rab-GTPase-TBC domain	PREDICTED: GTPase-activating protein GYP7 [Brassica rapa]	93	85	88	184	123	183	111	80	84	89
BnaA01T0138300WE.1	BnaA01G0138300WE.1	NA	NA	NA	NA	NA	NA	93	85	88	184	123	183	111	80	84	89
BnaA01T0138400WE	BnaA01G0138400WE	westar	GO:0006508	hypothetical protein; K01371 cathepsin K [EC:3.4.22.38] (A)	Senescence-specific cysteine protease SAG39 OS=Oryza sativa subsp. indica GN=OsI_14861 PE=3 SV=1	Cathepsin propeptide inhibitor domain (I29)	PREDICTED: zingipain-2 [Brassica rapa]	204	184	270	553	364	840	879	721	762	848
BnaA01T0138500WE	BnaA01G0138500WE	westar	--	protein argonaute 10-like; K11593 eukaryotic translation initiation factor 2C (A)	Protein argonaute 10 OS=Arabidopsis thaliana GN=AGO10 PE=2 SV=1	--	argonaute/Zwille-like protein 2 [Brassica napus]	141	122	153	117	125	100	143	104	209	198
BnaA01T0138600WE	BnaA01G0138600WE	westar	GO:0005515	protein argonaute 10; K11593 eukaryotic translation initiation factor 2C (A)	Protein argonaute 10 OS=Arabidopsis thaliana GN=AGO10 PE=2 SV=1	PAZ domain	PREDICTED: protein argonaute 10 isoform X3 [Brassica rapa]	352	324	332	285	238	247	313	247	438	407
BnaA01T0138700WE	BnaA01G0138700WE	westar	--	--	--	--	BnaC01g26030D [Brassica napus]	64	61	76	119	95	124	53	32	74	50
BnaA01T0138800WE	BnaA01G0138800WE	westar	--	hypothetical protein; K17710 pentatricopeptide repeat domain-containing protein 1 (A)	Pentatricopeptide repeat-containing protein At3g49240 OS=Arabidopsis thaliana GN=EMB1796 PE=2 SV=1	PPR repeat	PREDICTED: pentatricopeptide repeat-containing protein At3g49240-like [Brassica rapa]	337	335	427	173	273	340	340	269	424	348
BnaA01T0138900WE	BnaA01G0138900WE	westar	GO:0004857	hypothetical protein; K01051 pectinesterase [EC:3.1.1.11] (A)	Probable pectinesterase/pectinesterase inhibitor 34 OS=Arabidopsis thaliana GN=PME34 PE=2 SV=1	Plant invertase/pectin methylesterase inhibitor	PREDICTED: probable pectinesterase/pectinesterase inhibitor 34 [Brassica rapa]	22	39	24	48	73	86	50	37	13	14
BnaA01T0139000WE	BnaA01G0139000WE	westar	--	--	--	--	BnaA01g20740D [Brassica napus]	0	0	0	0	0	0	0	0	0	0
BnaA01T0139100WE	BnaA01G0139100WE	NA	NA	NA	NA	NA	NA	0	0	0	0	0	0	0	0	0	0
BnaA01T0139200WE	BnaA01G0139200WE	westar	GO:0005524	ATPase family gene 2 protein-like; K14012 UBX domain-containing protein 1 (A)	VCP-like ATPase OS=Thermoplasma acidophilum (strain ATCC 25905 / DSM 1728 / JCM 9062 / NBRC 15155 / AMRC-C165) GN=vat PE=1 SV=1	ATPase family associated with various cellular activities (AAA)	BnaA01g20730D [Brassica napus]	0	2	0	0	0	0	1	2	0	1
BnaA01T0139300WE	BnaA01G0139300WE	westar	--	--	--	--	BnaA01g20720D [Brassica napus]	0	0	0	2	1	0	0	0	4	1
BnaA01T0139400WE	BnaA01G0139400WE	westar	GO:0004144	O-acyltransferase WSD1; K15406 wax-ester synthase / diacylglycerol O-acyltransferase [EC:2.3.1.75 2.3.1.20] (A)	O-acyltransferase WSD1 OS=Arabidopsis thaliana GN=WSD1 PE=2 SV=1	Wax ester synthase-like Acyl-CoA acyltransferase domain	PREDICTED: O-acyltransferase WSD1-like [Brassica rapa]	99	110	115	1017	867	869	203	201	402	272
BnaA01T0139500WE	BnaA01G0139500WE	westar	GO:0004144	O-acyltransferase WSD1; K15406 wax-ester synthase / diacylglycerol O-acyltransferase [EC:2.3.1.75 2.3.1.20] (A)	O-acyltransferase WSD1 OS=Arabidopsis thaliana GN=WSD1 PE=2 SV=1	Wax ester synthase-like Acyl-CoA acyltransferase domain	BnaA01g20700D [Brassica napus]	0	0	0	0	0	0	0	0	0	0
BnaA01T0139600WE	BnaA01G0139600WE	westar	GO:0005515	protein ROOT INITIATION DEFECTIVE 3-like; K14829 pre-rRNA-processing protein IPI3 (A)	Protein ROOT INITIATION DEFECTIVE 3 OS=Arabidopsis thaliana GN=RID3 PE=1 SV=1	WD domain, G-beta repeat	BnaA01g20690D [Brassica napus]	66	52	64	54	58	83	60	64	136	79
BnaA01T0139700WE	BnaA01G0139700WE	westar	GO:0000287	plastidial pyruvate kinase 4, chloroplastic-like; K00873 pyruvate kinase [EC:2.7.1.40] (A)	Plastidial pyruvate kinase 4, chloroplastic OS=Arabidopsis thaliana GN=PKP4 PE=2 SV=1	Pyruvate kinase, barrel domain	PREDICTED: plastidial pyruvate kinase 4, chloroplastic [Brassica rapa]	1	0	1	4	0	4	0	0	0	0
BnaA01T0139800WE	BnaA01G0139800WE	westar	--	uncharacterized LOC100250295; K03452 magnesium/proton exchanger (A)	Putative pentatricopeptide repeat-containing protein At3g49142 OS=Arabidopsis thaliana GN=PCMP-H77 PE=3 SV=1	PPR repeat	BnaA01g20670D [Brassica napus]	325	336	306	302	406	349	305	209	383	278
BnaA01T0139900WE	BnaA01G0139900WE	westar	GO:0004601	peroxidase 34; K00430 peroxidase [EC:1.11.1.7] (A)	Peroxidase 34 OS=Arabidopsis thaliana GN=PER34 PE=1 SV=1	Peroxidase	PREDICTED: peroxidase 34 [Brassica rapa]	234	266	235	1465	1615	1566	312	188	4982	2421
BnaA01T0140000WE	BnaA01G0140000WE	westar	--	--	F-box protein At2g35280 OS=Arabidopsis thaliana GN=At2g35280 PE=2 SV=1	--	BnaAnng23420D [Brassica napus]	0	0	0	0	0	0	0	0	0	0
BnaA01T0140100WE	BnaA01G0140100WE	westar	GO:0004045	peptidyl-tRNA hydrolase, mitochondrial; K01056 peptidyl-tRNA hydrolase, PTH1 family [EC:3.1.1.29] (A)	Peptidyl-tRNA hydrolase, mitochondrial OS=Arabidopsis thaliana GN=At5g19830 PE=2 SV=1	Peptidyl-tRNA hydrolase	BnaA01g20640D [Brassica napus]	170	136	157	193	183	229	155	136	267	220
BnaA01T0140200WE	BnaA01G0140200WE	westar	GO:0003735	60S ribosomal protein L13-1; K02873 large subunit ribosomal protein L13e (A)	60S ribosomal protein L13-1 OS=Brassica napus PE=2 SV=1	Ribosomal protein L13e	PREDICTED: 60S ribosomal protein L13-1 [Brassica rapa]	747	859	807	447	469	810	440	506	808	594
BnaA01T0140300WE	BnaA01G0140300WE	westar	GO:0003725	--	Uncharacterized protein YciO OS=Shigella flexneri GN=yciO PE=3 SV=1	Telomere recombination	PREDICTED: yrdC domain-containing protein, mitochondrial [Brassica rapa]	397	422	387	641	383	518	370	329	627	540
BnaA01T0140400WE	BnaA01G0140400WE	westar	--	putative pentatricopeptide repeat-containing protein At2g02150; K17710 pentatricopeptide repeat domain-containing protein 1 (A)	Pentatricopeptide repeat-containing protein At4g01400, mitochondrial OS=Arabidopsis thaliana GN=At4g01400 PE=2 SV=2	PPR repeat	PREDICTED: pentatricopeptide repeat-containing protein At4g01400, mitochondrial-like [Brassica rapa]	142	174	200	162	181	184	148	138	216	125
BnaA01T0140500WE	BnaA01G0140500WE	westar	GO:0003735	40S ribosomal protein S11-3; K02949 small subunit ribosomal protein S11e (A)	40S ribosomal protein S11-3 OS=Arabidopsis thaliana GN=RPS11C PE=2 SV=2	Ribosomal protein S17	PREDICTED: 40S ribosomal protein S11-3 [Brassica rapa]	579	713	609	417	461	586	351	318	441	369
BnaA01T0140600WE	BnaA01G0140600WE	westar	--	--	--	--	BnaC05g28740D [Brassica napus]	0	0	0	0	0	0	0	0	0	0
BnaA01T0140700WE	BnaA01G0140700WE	westar	--	--	--	--	BnaA01g20570D [Brassica napus]	0	0	0	0	0	0	0	0	0	0
BnaA01T0140800WE	BnaA01G0140800WE	westar	--	serine/threonine-protein phosphatase 2A 65 kDa regulatory subunit A beta isoform-like; K03456 serine/threonine-protein phosphatase 2A regulatory subunit A (A)	Fasciclin-like arabinogalactan protein 2 OS=Arabidopsis thaliana GN=FLA2 PE=1 SV=1	Fasciclin domain	PREDICTED: fasciclin-like arabinogalactan protein 2 [Brassica rapa]	78	129	60	8	30	28	55	83	24	36
BnaA01T0140900WE	BnaA01G0140900WE	westar	GO:0004518	flap endonuclease GEN-like 2; K15338 flap endonuclease GEN [EC:3.1.-.-] (A)	Flap endonuclease GEN-like 2 OS=Arabidopsis thaliana GN=GEN2 PE=2 SV=2	XPG N-terminal domain	PREDICTED: flap endonuclease GEN-like 2 isoform X1 [Brassica rapa]	11	18	18	21	13	22	23	17	35	23
BnaA01T0141000WE	BnaA01G0141000WE	westar	--	F-box/LRR-repeat protein At3g48880-like; K10269 F-box and leucine-rich repeat protein 3 (A)	F-box/LRR-repeat protein At3g48880 OS=Arabidopsis thaliana GN=At3g48880 PE=2 SV=1	F-box-like	BnaA01g20530D [Brassica napus]	233	218	219	264	260	274	176	144	251	183
BnaA01T0141000WE.1	BnaA01G0141000WE.1	NA	NA	NA	NA	NA	NA	233	218	219	264	260	274	176	144	251	183
BnaA01T0141100WE	BnaA01G0141100WE	westar	GO:0000166	chaperone protein ClpC2, chloroplastic; K03696 ATP-dependent Clp protease ATP-binding subunit ClpC (A)	Chaperone protein ClpC2, chloroplastic OS=Arabidopsis thaliana GN=CLPC2 PE=2 SV=1	UvrB/uvrC motif	PREDICTED: chaperone protein ClpC2, chloroplastic [Brassica rapa]	379	322	334	128	171	135	309	328	320	378
BnaA01T0141200WE	BnaA01G0141200WE	westar	--	--	Coiled-coil domain-containing protein SCD2 OS=Arabidopsis thaliana GN=SCD2 PE=1 SV=1	--	At3g48860 [Arabidopsis thaliana]	3	4	3	2	0	0	8	5	5	3
BnaA01T0141300WE	BnaA01G0141300WE	westar	--	hypothetical protein; K17964 leucine-rich PPR motif-containing protein, mitochondrial (A)	Pentatricopeptide repeat-containing protein At3g48810 OS=Arabidopsis thaliana GN=At3g48810 PE=2 SV=1	Pentatricopeptide repeat domain	PREDICTED: pentatricopeptide repeat-containing protein At3g48810 [Brassica rapa]	22	23	25	25	19	30	15	7	54	23
BnaA01T0141400WE	BnaA01G0141400WE	westar	GO:0005515	DNA cross-link repair 1A protein; K15340 DNA cross-link repair 1A protein (A)	Protein bicaudal C homolog 1-B OS=Xenopus laevis GN=bicc1-b PE=2 SV=1	SAM domain (Sterile alpha motif)	PREDICTED: protein bicaudal C homolog 1-A-like [Brassica rapa]	80	75	95	72	79	89	87	64	90	73
BnaA01T0141500WE	BnaA01G0141500WE	westar	GO:0009058	long chain base biosynthesis protein 2b-like; K00654 serine palmitoyltransferase [EC:2.3.1.50] (A)	Long chain base biosynthesis protein 2b OS=Arabidopsis thaliana GN=LCB2b PE=1 SV=1	Aminotransferase class I and II	PREDICTED: long chain base biosynthesis protein 2b-like [Brassica rapa]	412	353	385	687	676	640	410	233	416	327
BnaA01T0141600WE	BnaA01G0141600WE	westar	--	--	--	--	PREDICTED: uncharacterized protein LOC103828837 [Brassica rapa]	458	310	468	340	257	352	443	483	625	906
BnaA01T0141700WE	BnaA01G0141700WE	westar	GO:0004672	cyclin-dependent kinase A-1-like; K02206 cyclin-dependent kinase 2 [EC:2.7.11.22] (A)	Cyclin-dependent kinase A-1 OS=Arabidopsis thaliana GN=CDKA-1 PE=1 SV=1	Protein kinase domain	PREDICTED: cyclin-dependent kinase A-1-like isoform X1 [Brassica rapa]	116	153	99	20	27	25	142	95	68	59
BnaA01T0141800WE	BnaA01G0141800WE	westar	GO:0016021	bidirectional sugar transporter SWEET11-like; K15382 solute carrier family 50 (sugar transporter) (A)	Bidirectional sugar transporter SWEET11 OS=Arabidopsis thaliana GN=SWEET11 PE=1 SV=1	Sugar efflux transporter for intercellular exchange	BnaC01g25700D [Brassica napus]	34	30	59	342	93	112	140	107	540	236
BnaA01T0141900WE	BnaA01G0141900WE	westar	--	hypothetical protein; K16250 DNA-directed RNA polymerase IV subunit 1 [EC:2.7.7.6] (A)	--	--	hypothetical protein EUTSA_v10023214mg [Eutrema salsugineum]	245	161	224	271	240	237	233	191	348	356
BnaA01T0142000WE	BnaA01G0142000WE	westar	GO:0008152	2-hydroxyisoflavanone dehydratase-like; K13258 2-hydroxyisoflavanone dehydratase [EC:4.2.1.105] (A)	Probable carboxylesterase 12 OS=Arabidopsis thaliana GN=CXE12 PE=1 SV=1	alpha/beta hydrolase fold	PREDICTED: probable carboxylesterase 12 [Brassica rapa]	1	0	0	0	5	5	1	7	2	3
BnaA01T0142100WE	BnaA01G0142100WE	westar	GO:0008152	2-hydroxyisoflavanone dehydratase-like; K13258 2-hydroxyisoflavanone dehydratase [EC:4.2.1.105] (A)	Probable carboxylesterase 13 OS=Arabidopsis thaliana GN=CXE13 PE=1 SV=1	alpha/beta hydrolase fold	PREDICTED: probable carboxylesterase 12 [Brassica rapa]	32	39	30	20	24	43	45	26	22	24
BnaA01T0142200WE	BnaA01G0142200WE	westar	--	--	--	Protein of unknown function (DUF3339)	PREDICTED: uncharacterized protein LOC103874798 [Brassica rapa]	2	1	0	6	5	5	2	4	5	1
BnaA01T0142300WE	BnaA01G0142300WE	westar	GO:0016788	non-specific phospholipase C6-like; K01114 phospholipase C [EC:3.1.4.3] (A)	Non-specific phospholipase C6 OS=Arabidopsis thaliana GN=NPC6 PE=2 SV=1	Phosphoesterase family	BnaA01g20420D [Brassica napus]	260	308	166	97	117	60	138	145	107	83
BnaA01T0142400WE	BnaA01G0142400WE	westar	GO:0016020	probable fructose-bisphosphate aldolase 3, chloroplastic; K01623 fructose-bisphosphate aldolase, class I [EC:4.1.2.13] (A)	WAT1-related protein At4g01450 OS=Arabidopsis thaliana GN=At4g01450 PE=2 SV=1	EamA-like transporter family	PREDICTED: WAT1-related protein At4g01450-like isoform X1 [Brassica rapa]	5	1	4	92	14	37	3	5	17	6
BnaA01T0142500WE	BnaA01G0142500WE	westar	--	--	--	--	BnaA01g20400D [Brassica napus]	0	0	0	0	0	0	0	0	0	0
BnaA01T0142600WE	BnaA01G0142600WE	westar	GO:0004553	probable xyloglucan endotransglucosylase/hydrolase protein 11; K08235 xyloglucan:xyloglucosyl transferase [EC:2.4.1.207] (A)	Probable xyloglucan endotransglucosylase/hydrolase protein 11 OS=Arabidopsis thaliana GN=XTH11 PE=2 SV=2	Xyloglucan endo-transglycosylase (XET) C-terminus	PREDICTED: probable xyloglucan endotransglucosylase/hydrolase protein 11 isoform X1 [Brassica rapa]	5	1	2	0	2	0	4	2	0	2
BnaA01T0142700WE	BnaA01G0142700WE	westar	GO:0000287	acetolactate synthase 3, chloroplastic; K01652 acetolactate synthase I/II/III large subunit [EC:2.2.1.6] (A)	Acetolactate synthase 3, chloroplastic OS=Brassica napus PE=3 SV=1	Thiamine pyrophosphate enzyme, central domain	PREDICTED: acetolactate synthase 3, chloroplastic [Brassica rapa]	1718	1870	1918	1232	1533	1472	2582	2387	2845	2545
BnaA01T0142800WE	BnaA01G0142800WE	westar	--	--	Protein SHOOT GRAVITROPISM 5 OS=Arabidopsis thaliana GN=SGR5 PE=1 SV=1	--	PREDICTED: protein SHOOT GRAVITROPISM 5 [Brassica rapa]	0	2	4	0	0	0	1	0	0	0
BnaA01T0142900WE	BnaA01G0142900WE	westar	GO:0008270	deoxycytidylate deaminase; K01493 dCMP deaminase [EC:3.5.4.12] (A)	Deoxycytidylate deaminase OS=Pongo abelii GN=DCTD PE=2 SV=1	Cytidine and deoxycytidylate deaminase zinc-binding region	PREDICTED: deoxycytidylate deaminase [Brassica rapa]	19	20	23	16	16	16	14	18	14	19
BnaA01T0143000WE	BnaA01G0143000WE	westar	GO:0030554	CBS domain containing protein; K07200 5'-AMP-activated protein kinase, regulatory gamma subunit (A)	SNF1-related protein kinase regulatory subunit gamma-1 OS=Arabidopsis thaliana GN=KING1 PE=1 SV=2	CBS domain	PREDICTED: SNF1-related protein kinase regulatory subunit gamma-1-like [Brassica rapa]	48	29	44	235	257	141	74	39	296	221
BnaA01T0143100WE	BnaA01G0143100WE	westar	--	--	--	--	PREDICTED: uncharacterized protein LOC103874689 [Brassica rapa]	7	8	12	631	657	299	51	17	1123	730
BnaA01T0143200WE	BnaA01G0143200WE	westar	GO:0003723	--	Protein PLASTID TRANSCRIPTIONALLY ACTIVE 10 OS=Arabidopsis thaliana GN=PTAC10 PE=1 SV=1	--	PREDICTED: uncharacterized protein LOC103874673 isoform X1 [Brassica rapa]	725	610	750	431	454	375	446	454	863	620
BnaA01T0143300WE	BnaA01G0143300WE	westar	--	RPM1-interacting protein 4-like isoform X1; K13456 RPM1-interacting protein 4 (A)	--	Cleavage site for pathogenic type III effector avirulence factor Avr	PREDICTED: RPM1-interacting protein 4-like [Brassica rapa]	1	1	0	2	1	3	1	0	2	0
BnaA01T0143400WE	BnaA01G0143400WE	westar	GO:0005506	cytochrome P450 71A4-like; K00512 steroid 17alpha-monooxygenase / 17alpha-hydroxyprogesterone aldolase [EC:1.14.14.19 4.1.2.30] (A)	Cytochrome P450 71A23 OS=Arabidopsis thaliana GN=CYP71A23 PE=2 SV=1	Cytochrome P450	BnaA01g20280D [Brassica napus]	0	0	0	0	0	0	0	0	0	0
BnaA01T0143500WE	BnaA01G0143500WE	westar	GO:0005506	hypothetical protein; K11868 indoleacetaldoxime dehydratase [EC:4.99.1.6] (A)	Cytochrome P450 71A23 OS=Arabidopsis thaliana GN=CYP71A23 PE=2 SV=1	Cytochrome P450	BnaA01g20290D [Brassica napus]	14	27	8	0	0	0	3	1	0	0
BnaA01T0143600WE	BnaA01G0143600WE	westar	GO:0005515	uncharacterized LOC100839967; K15095 (+)-neomenthol dehydrogenase [EC:1.1.1.208] (A)	BTB/POZ domain-containing protein SETH6 OS=Arabidopsis thaliana GN=SETH6 PE=2 SV=1	BTB/POZ domain	PREDICTED: BTB/POZ domain-containing protein SETH6 [Brassica rapa]	14	11	12	3	4	8	9	6	8	5
BnaA01T0143700WE	BnaA01G0143700WE	westar	--	--	--	--	BnaA01g20310D [Brassica napus]	0	0	0	0	0	0	0	0	0	0
BnaA01T0143800WE	BnaA01G0143800WE	westar	GO:0005506	hypothetical protein; K11868 indoleacetaldoxime dehydratase [EC:4.99.1.6] (A)	Cytochrome P450 71A26 OS=Arabidopsis thaliana GN=CYP71A26 PE=3 SV=1	Cytochrome P450	PREDICTED: LOW QUALITY PROTEIN: cytochrome P450 71A26-like [Brassica rapa]	0	0	0	0	0	0	0	0	0	0
BnaA01T0143900WE	BnaA01G0143900WE	westar	--	--	--	--	BnaA01g36710D [Brassica napus]	0	0	0	0	0	0	0	0	0	0
BnaA01T0144000WE	BnaA01G0144000WE	westar	--	--	--	--	BnaA01g35530D [Brassica napus]	0	0	0	0	0	0	0	0	0	0
[truncated: 98,698 more rows]

## Sheet: DatasetS2
Supplementary Dataset S2: DEGs at 6 h (FC:2.0, Padj:0.05)
[truncated: 5,474 more rows]

## Sheet: DatasetS3
Supplementary Dataset S3 : DEGs at 24 h: (FC:2.0, Padj:0.05)
[truncated: 3,380 more rows]

## Sheet: DatasetS4
Supplementary Dataset S4: DEGs at 24 h vs 6 h PEG induced (FC:2.0, Padj:0.05).
[truncated: 3,503 more rows]

## Sheet: DatasetS5
Supplementary Dataset S5: DEGs upregulated at 6 h and 24 h (FC:2.0, Padj:0.05).
[truncated: 746 more rows]

[truncated: 11 more sheets: DatasetS6, DatasetS7, DatasetS8, DatasetS9, DatasetS10, DatasetS11, DatasetS12, DatasetS13, DatasetS14, DatasetS15, DatasetS16]
